# Supplementary material for: A chemical proteomics approach for global mapping of functional lysines on cell surface of living cell
Source: Nat Commun. 2024 Apr 8;15:2997. doi: 10.1038/s41467-024-47033-w (PMC11001985; doi:10.1038/s41467-024-47033-w)
Supplement: Supplementary file 4 — Supplementary Data 1 [file 41467_2024_47033_MOESM4_ESM.xlsx]

## Sheet: Supplementary Data 1
Supplementary Data 1. Average Reactivity Ratios across all replicate experiments for all quantified cell surface lysines that meet the quality filters described in the Methods section. Shown are R10:1 ratios for 2639 cell surface lysines.
Identifier	Protein Master_pep Exp_pep	R value (500μM_50μM)	Possible other lysine
P02787_K467	Serotransferrin KSCHTAVGR K.K*SCHTAVGR.T	0.065
P61160_K118	Actin-related protein 2 ILLTEPPMNPTKNR K.ILLTEPPMNPTK*NR.E	0.085
O15143_K82	Actin-related protein 2/3 complex subunit 1B NAYVWTLKGR R.NAYVWTLK*GR.T	0.103333
P07093_K131	Glia-derived nexin NKDVFQCEVR R.NK*DVFQCEVR.N	0.133333
P00338_K59	L-lactate dehydrogenase A chain LKGEMMDLQHGSLFLR K.LK*GEMMDLQHGSLFLR.T	0.14
Q63HK5_K44	Teashirt homolog 3 AAALVDEGLDPEEHTADGEPSAK K.AAALVDEGLDPEEHTADGEPSAK*.Y	0.146667
P17813_K285	Endoglin IFPEKNIR K.IFPEK*NIR.G	0.175
P04114_K1121	Apolipoprotein B-100 IKGVISIPR K.IK*GVISIPR.L	0.19
Q01082_K668	Spectrin beta chain, non-erythrocytic 1 ILSSDDYGKDLTSVMR K.ILSSDDYGK*DLTSVMR.L	0.19
O43852_K70	Calumenin TFDQLTPEESKER K.TFDQLTPEESK*ER.L	0.193333
Q08380_K110	Galectin-3-binding protein SLGWLKSNCR K.SLGWLK*SNCR.H	0.2
P35579_K1209	Myosin-9 HSQAVEELAEQLEQTKR K.HSQAVEELAEQLEQTK*R.V	0.21
Q13442_K75	28 kDa heat- and acid-stable phosphoprotein KGVEGLIDIENPNR R.K*GVEGLIDIENPNR.V	0.22
P07237_K444	Protein disulfide-isomerase VHSFPTLKFFPASADR K.VHSFPTLK*FFPASADR.T	0.22
Q4KMP7_K784	TBC1 domain family member 10B KADGPPGPHDGGDRPSAEAR R.K*ADGPPGPHDGGDRPSAEAR.Q	0.23
P06756_K131	Integrin alpha-V SKQDK R.SK*QDK*ILACAPLYHWR.T	0.24
Q09666_K313	Neuroblast differentiation-associated protein AHNAK VPKFGVSTGR K.VPK*FGVSTGR.E	0.25
Q96A08_K87	Histone H2B type 1-A LAHYSKR R.LAHYSK*R.S	0.265833
Q8WTV0_K42	Scavenger receptor class B member 1 QQVLKNVR K.QQVLK*NVR.I	0.273333
P62269_K78	40S ribosomal protein S18 QYKIPDWFLNR R.QYK*IPDWFLNR.Q	0.3
O60437_K266	Periplakin NLEAKEER R.NLEAK*EER.I	0.32
O75390_K327	Citrate synthase, mitochondrial DVSDEKLR K.DVSDEK*LR.D	0.33
P11021_K326	Endoplasmic reticulum chaperone BiP AKFEELNMDLFR R.AK*FEELNMDLFR.S	0.36
Q99985_K733	Semaphorin-3C LKALINSR R.GDYGK*LK*ALINSR.K	0.368333
P17301_K330	Integrin alpha-2 EIKAIASIPTER K.EIK*AIASIPTER.Y	0.3775
P56199_K1055	Integrin alpha-1 MTTSTDHLKR K.K*MTTSTDHLK*R.G	0.381667
P14868_K26	Aspartate--tRNA ligase, cytoplasmic EIMDAAEDYAKER R.EIMDAAEDYAK*ER.Y	0.39
Q14247_K390	Src substrate cortactin KLEEQAR R.K*LEEQAR.A	0.39
P06756_K510	Integrin alpha-V FCLKADGK R.FCLK*ADGK*GVLPR.K	0.395
P0DMV8_K595	Heat shock 70 kDa protein 1A DEFEHKR K.DEFEHK*R.K	0.41	P0DMV9_K595
O14672_K431	Disintegrin and metalloproteinase domain-containing protein 10 LNNNKFSLCSIR K.LNNNK*FSLCSIR.N	0.41
P15529_K66	Membrane cofactor protein KGYFYIPPLATHTICDR K.K*GYFYIPPLATHTICDR.N	0.425
Q29983_K107	MHC class I polypeptide-related sequence A DQKEGLHSLQEIR K.DQK*EGLHSLQEIR.V	0.431667
Q13813_K1193	Spectrin alpha chain, non-erythrocytic 1 TASPWKSAR K.TASPWK*SAR.L	0.433333
P26012_K176	Integrin beta-8 KMAFFSR R.K*MAFFSR.D	0.433333
Q01813_K395	ATP-dependent 6-phosphofructokinase, platelet type SFAGNLNTYKR R.SFAGNLNTYK*R.L	0.445
Q86XX4_K1954	Extracellular matrix organizing protein FRAS1 KNDEPPR R.K*NDEPPR.M	0.448333
Q14980_K326	Nuclear mitotic apparatus protein 1 INQLSEENGDLSFKLR K.INQLSEENGDLSFK*LR.E	0.46
Q9P2B2_K492	Prostaglandin F2 receptor negative regulator AQDGDFIFSKEHTDTFNFR R.AQDGDFIFSK*EHTDTFNFR.I	0.47
Q96AC1_K605	Fermitin family homolog 2 MDASTGDAIKTWR R.MDASTGDAIK*TWR.F	0.47
O43175_K8	D-3-phosphoglycerate dehydrogenase KVLISDSLDPCCR R.K*VLISDSLDPCCR.K	0.4775
P02751_K1953	Fibronectin TIKPDVR R.TIK*PDVR.S	0.48
Q14204_K2702	Cytoplasmic dynein 1 heavy chain 1 TSDQTWVKLER R.TSDQTWVK*LER.I	0.48
Q9UNN8_K200	Endothelial protein C receptor HISAENTKGSQTSR R.EFLEDTCVQYVQK*HISAENTK*GSQTSR.S	0.486667
Q92542_K112	Nicastrin LKGR R.DLMEK*LK*GR.T	0.4875
Q92542_K110	Nicastrin DLMEKLK R.DLMEK*LK*GR.T	0.4875
Q99985_K102	Semaphorin-3C VEECKMAGK K.VEECK*MAGK*DPTHGCGNFVR.V	0.49
P15144_K379	Aminopeptidase N ENSLLFDPLSSSSSNKER R.ENSLLFDPLSSSSSNK*ER.V	0.5
Q99985_K731	Semaphorin-3C GDYGKLK R.GDYGK*LK*ALINSR.K	0.505
P17844_K284	Probable ATP-dependent RNA helicase DDX5 QTLMWSATWPKEVR R.QTLMWSATWPK*EVR.Q	0.51
O60361_K16	Putative nucleoside diphosphate kinase FEQKGFR R.FEQK*GFR.L	0.515	P15531_K31, P22392_K31
Q9Y6N7_K224	Roundabout homolog 1 GGKLMITYTR R.GGK*LMITYTR.K	0.52
P51153_K107	Ras-related protein Rab-13 SIKENASAGVER K.SIK*ENASAGVER.L	0.523333
O00487_K154	26S proteasome non-ATPase regulatory subunit 14 GKVVIDAFR K.GK*VVIDAFR.L	0.5275
P22413_K448	Ectonucleotide pyrophosphatase/phosphodiesterase family member 1 NIKVIYGPAAR K.NIK*VIYGPAAR.L	0.5275
Q9UKV3_K143	Apoptotic chromatin condensation inducer in the nucleus QYLEKQQELLR K.QYLEK*QQELLR.Q	0.535
P56199_K1046	Integrin alpha-1 KMTTSTDHLK K.K*MTTSTDHLK*R.G	0.546667
P60866_K34	40S ribosomal protein S20 SLEKVCADLIR K.SLEK*VCADLIR.G	0.546667
Q5T9A4_K104	ATPase family AAA domain-containing protein 3B EYEAAVEQLKSEQIR K.EYEAAVEQLK*SEQIR.A	0.5475
P0DMV8_K71	Heat shock 70 kDa protein 1A NQVALNPQNTVFDAKR K.NQVALNPQNTVFDAK*R.L	0.549167	P0DMV9_K71
Q93050_K70	V-type proton ATPase 116 kDa subunit a 1 FVEKEIR R.FVEK*EIR.K	0.55
P13667_K145	Protein disulfide-isomerase A4 KGQAVDYEGSR K.K*GQAVDYEGSR.T	0.55125
Q13813_K2000	Spectrin alpha chain, non-erythrocytic 1 ENSLKTDDYGR K.ENSLK*TDDYGR.D	0.553333
P11047_K1566	Laminin subunit gamma-1 VSDLENEAKK K.VSDLENEAK*K*QEAAIMDYNR.D	0.555
P05186_K346	Alkaline phosphatase, tissue-nonspecific isozyme AKQALHEAVEMDR K.AK*QALHEAVEMDR.A	0.556667
P39019_K43	40S ribosomal protein S19 HKELAPYDENWFYTR K.HK*ELAPYDENWFYTR.A	0.56
Q15008_K372	26S proteasome non-ATPase regulatory subunit 6 KGDLLLNR K.K*GDLLLNR.V	0.563333
P19338_K467	Nucleolin SISLYYTGEKGQNQDYR R.SISLYYTGEK*GQNQDYR.G	0.565
Q9UQ80_K22	Proliferation-associated protein 2G4 YKMGGDIANR K.YK*MGGDIANR.V	0.5675
Q92854_K104	Semaphorin-4D SKQTECLNYIR K.SK*QTECLNYIR.V	0.575
Q16363_K717	Laminin subunit alpha-4 LSDAVKQLQAAER R.LSDAVK*QLQAAER.G	0.58
P10909_K222	Clusterin RPHFFFPKSR R.RPHFFFPK*SR.I	0.58
P52803_K166	Ephrin-A5 VFVRPTNSCMKTIGVHDR K.VFVRPTNSCMK*TIGVHDR.V	0.58
Q01082_K1459	Spectrin beta chain, non-erythrocytic 1 STDEVDSKR K.STDEVDSK*R.L	0.5875
P15586_K502	N-acetylglucosamine-6-sulfatase TIDPELLGKMNYR K.TIDPELLGK*MNYR.L	0.59
P40227_K199	T-complex protein 1 subunit zeta HKSETDTSLIR K.HK*SETDTSLIR.G	0.593333
Q8NG11_K132	Tetraspanin-14 EFFESNIKSYR R.EFFESNIK*SYR.D	0.603333
P11717_K1579	Cation-independent mannose-6-phosphate receptor ANKR R.ISVGK*ANK*R.L	0.605
P11717_K1576	Cation-independent mannose-6-phosphate receptor ISVGKANK R.ISVGK*ANK*R.L	0.605
P55285_K365	Cadherin-6 FLYLGPFKDSATVR R.FLYLGPFK*DSATVR.I	0.61
O14950_K151	Myosin regulatory light chain 12B KGNFNYIEFTR K.K*GNFNYIEFTR.I	0.636667	P19105_K150
Q6YHK3_K952	CD109 antigen EKALSFMR K.EK*ALSFMR.Q	0.643333
Q99985_K106	Semaphorin-3C MAGKDPTHGCGNFVR K.MAGK*DPTHGCGNFVR.V	0.653333
Q6UVK1_K1711	Chondroitin sulfate proteoglycan 4 NKGLWVPEGQR K.NK*GLWVPEGQR.A	0.655
Q00341_K510	Vigilin TKDLIIEQR R.TK*DLIIEQR.F	0.655
P08581_K725	Hepatocyte growth factor receptor LKIDLANR K.LK*IDLANR.E	0.655833
P30050_K54	60S ribosomal protein L12 ATGDWKGLR K.ATGDWK*GLR.I	0.657917
P15509_K108	Granulocyte-macrophage colony-stimulating factor receptor subunit alpha GFQQKLLYPNSGR R.GFQQK*LLYPNSGR.E	0.663333
O15031_K322	Plexin-B2 VHAKMEANR K.VHAK*MEANR.N	0.663333
P52272_K698	Heterogeneous nuclear ribonucleoprotein M GCGVVKFESPEVAER K.GCGVVK*FESPEVAER.A	0.67
P06756_K514	Integrin alpha-V ADGKGVLPR K.ADGK*GVLPR.K	0.678333
Q9HCJ1_K127	Progressive ankylosis protein homolog LHHVDESVGSKTR K.LHHVDESVGSK*TR.R	0.68375
P39023_K155	60S ribosomal protein L3 KYCQVIR K.K*YCQVIR.V	0.69
P40189_K335	Interleukin-6 receptor subunit beta APSFWYKIDPSHTQGYR K.APSFWYK*IDPSHTQGYR.T	0.691667
P54709_K220	Sodium/potassium-transporting ATPase subunit beta-3 YFPYYGK K.YFPYYGK*.K	0.695
P15311_K162	Ezrin VMDQHKLTR R.VMDQHK*LTR.D	0.7
Q8WTV0_K288	Scavenger receptor class B member 1 LMYKESGVFEGIPTYR K.LMYK*ESGVFEGIPTYR.F	0.704167
P08648_K965	Integrin alpha-5 ALKMPYR K.ALK*MPYR.I	0.705
Q7KYR7_K79	Butyrophilin subfamily 2 member A1 SQFSPAVFVYKGGR R.SQFSPAVFVYK*GGR.E	0.705	Q8WVV5_K83
P06756_K581	Integrin alpha-V DKLTPITIFMEYR R.DK*LTPITIFMEYR.L	0.70875
Q14517_K978	Protocadherin Fat 1 YSLLDHGEGNFDVDKLSGAVR R.YSLLDHGEGNFDVDK*LSGAVR.I	0.71
P49327_K41	Fatty acid synthase WKAGLYGLPR R.WK*AGLYGLPR.R	0.711667
P12956_K516	X-ray repair cross-complementing protein 6 VEAMNKR K.VEAMNK*R.L	0.711667
Q15286_K121	Ras-related protein Rab-35 ILVGNKNDDPER R.ILVGNK*NDDPER.K	0.72
Q9UIQ6_K626	Leucyl-cystinyl aminopeptidase GKELFIQQER K.K*GK*ELFIQQER.F	0.72
Q9UIQ6_K624	Leucyl-cystinyl aminopeptidase KGK K.K*GK*ELFIQQER.F	0.72
P30533_K182	Alpha-2-macroglobulin receptor-associated protein EKVHEYNVLLETLSR K.EK*VHEYNVLLETLSR.T	0.73
Q13813_K1838	Spectrin alpha chain, non-erythrocytic 1 LSDDNTIGKEEIQQR K.LSDDNTIGK*EEIQQR.L	0.73
O75955_K54	Flotillin-1 SEKVYTR K.SEK*VYTR.H	0.736667
Q8NBS9_K429	Thioredoxin domain-containing protein 5 FVLSQAKDEL R.FVLSQAK*DEL.-	0.74
Q9BQ39_K271	ATP-dependent RNA helicase DDX50 IKDHLQSGR R.IK*DHLQSGR.L	0.745
P51572_K176	B-cell receptor-associated protein 31 LDVGNAEVKLEEENR K.LDVGNAEVK*LEEENR.S	0.745
P54760_K474	Ephrin type-B receptor 4 YHEKGAEGPSSVR K.YHEK*GAEGPSSVR.F	0.745833
Q9Y265_K182	RuvB-like 1 LDPSIFESLQKER K.LDPSIFESLQK*ER.V	0.7475
P56192_K726	Methionine--tRNA ligase, cytoplasmic HGNQYIQVNEPWKR R.HGNQYIQVNEPWK*R.I	0.7475
Q15149_K2277	Plectin KEAEQEAAR R.K*EAEQEAAR.R	0.748333
P01023_K116	Alpha-2-macroglobulin KR K.GPTQEFK*K*R.T	0.7575
P01023_K115	Alpha-2-macroglobulin GPTQEFKK K.GPTQEFK*K*R.T	0.7575
O75083_K7	WD repeat-containing protein 1 KVFASLPQVER K.K*VFASLPQVER.G	0.76
P21291_K178	Cysteine and glycine-rich protein 1 NFGPKGFGFGQGAGALVHSE K.NFGPK*GFGFGQGAGALVHSE.-	0.76
P13797_K335	Plastin-3 IDINMSGFNETDDLKR R.IDINMSGFNETDDLK*R.A	0.765
Q13813_K1432	Spectrin alpha chain, non-erythrocytic 1 ADLEKAWVQR R.ADLEK*AWVQR.R	0.77
Q9UHN6_K856	Cell surface hyaluronidase YVGTGGIDQKPR R.NYGFQGGQNK*YVGTGGIDQK*PR.T	0.770833
P49368_K427	T-complex protein 1 subunit gamma SKAMTGVEQWPYR K.SK*AMTGVEQWPYR.A	0.771667
Q8WUM4_K486	Programmed cell death 6-interacting protein TPSNELYKPLR R.TPSNELYK*PLR.A	0.775
P17342_K456	Atrial natriuretic peptide receptor 3 YPWGPLKLR K.YPWGPLK*LR.I	0.78
P26639_K213	Threonine--tRNA ligase 1, cytoplasmic EKQAFER K.EK*QAFER.L	0.781667
O00592_K394	Podocalyxin ATFNPAQDKCGIR K.ATFNPAQDK*CGIR.L	0.785
Q05682_K534	Caldesmon EAEGAPQVEAGKR K.EAEGAPQVEAGK*R.L	0.785
Q9Y490_K1948	Talin-1 KELIECAR K.K*ELIECAR.R	0.788333
P15144_K836	Aminopeptidase N AALACSKELWILNR R.AALACSK*ELWILNR.Y	0.79
P37837_K321	Transaldolase FAADAVKLER K.FAADAVK*LER.M	0.79
P61978_K219	Heterogeneous nuclear ribonucleoprotein K IILDLISESPIKGR K.IILDLISESPIK*GR.A	0.79
P46779_K19	60S ribosomal protein L28 NCSSFLIKR R.NCSSFLIK*R.N	0.79
Q9BUR5_K51	MICOS complex subunit MIC26 VDELSLYSVPEGQSKYVEEAR K.VDELSLYSVPEGQSK*YVEEAR.S	0.799167
Q13813_K1546	Spectrin alpha chain, non-erythrocytic 1 SKLGESQTLQQFSR R.SK*LGESQTLQQFSR.D	0.8
O60245_K810	Protocadherin-7 LTQKHYGLHR K.LTQK*HYGLHR.L	0.801667
Q9HCM3_K1262	UPF0606 protein KIAA1549 SSDLINKMDLQR K.SSDLINK*MDLQR.A	0.805
P19338_K449	Nucleolin TFEEKQGTEIDGR K.TFEEK*QGTEIDGR.S	0.805
O94985_K322	Calsyntenin-1 DTYSEKSLHR R.DTYSEK*SLHR.L	0.805
P02751_K2030	Fibronectin YEKPGSPPR R.ITGYIIK*YEK*PGSPPR.E	0.806667
Q14980_K1667	Nuclear mitotic apparatus protein 1 TKEAEQTCR K.TK*EAEQTCR.H	0.8075
O15031_K1121	Plexin-B2 GTNLNKAMTLQEAEAFVGAER R.GTNLNK*AMTLQEAEAFVGAER.C	0.81
O14672_K601	Disintegrin and metalloproteinase domain-containing protein 10 KMDPSTCASTGSVQWSR K.K*MDPSTCASTGSVQWSR.H	0.81
O14964_K551	Hepatocyte growth factor-regulated tyrosine kinase substrate LEQQKQTVQMR R.LEQQK*QTVQMR.A	0.8175
Q00325_K218	Phosphate carrier protein, mitochondrial AFYKGVAPLWMR K.AFYK*GVAPLWMR.Q	0.82
Q14126_K451	Desmoglein-2 LAKLPDFESR K.LAK*LPDFESR.Y	0.8225
Q9Y4D7_K1182	Plexin-D1 LDYLPNPQFSTAKR R.LDYLPNPQFSTAK*R.E	0.82375
P11717_K1873	Cation-independent mannose-6-phosphate receptor LQSMKLDYR R.LQSMK*LDYR.H	0.825833
P08174_K161	Complement decay-accelerating factor KSCPNPGEIR K.K*K*SCPNPGEIR.N	0.8275
Q03167_K672	Transforming growth factor beta receptor type 3 FYSPKR K.DESVK*FYSPK*R.V	0.83
Q03167_K667	Transforming growth factor beta receptor type 3 DESVKFYSPK K.DESVK*FYSPK*R.V	0.83
O00592_K422	Podocalyxin LPAKDVYER K.EITIHTK*LPAK*DVYER.L	0.840833
P13797_K346	Plastin-3 AESMLQQADKLGCR R.AESMLQQADK*LGCR.Q	0.841667
P07996_K1103	Thrombospondin-1 HIGWKDFTAYR R.HIGWK*DFTAYR.W	0.85
Q9BUQ8_K204	Probable ATP-dependent RNA helicase DDX23 KMLEDPQER R.K*MLEDPQER.E	0.85
Q16643_K248	Drebrin QQTLEAEEAKR K.QQTLEAEEAK*R.R	0.855
P02788_K476	Lactotransferrin KSCHTAVDR K.K*SCHTAVDR.T	0.861667
Q92692_K97	Nectin-2 MGPSFPSPKPGSER K.MGPSFPSPK*PGSER.L	0.864167
P06744_K12	Glucose-6-phosphate isomerase DPQFQKLQQWYR R.DPQFQK*LQQWYR.E	0.866667
Q7Z3B1_K231	Neuronal growth regulator 1 VVVNFAPTIQEIKSGTVTPGR K.VVVNFAPTIQEIK*SGTVTPGR.S	0.8675
P05388_K106	60S acidic ribosomal protein P0 DMLLANKVPAAAR R.DMLLANK*VPAAAR.A	0.868333
Q7L592_K72	Protein arginine methyltransferase NDUFAF7, mitochondrial EVLTNPAKGYYVYR K.EVLTNPAK*GYYVYR.D	0.87
Q9NYQ6_K324	Cadherin EGF LAG seven-pass G-type receptor 1 VKAVDYSTPPR R.VK*AVDYSTPPR.S	0.873333
P62829_K123	60S ribosomal protein L23 GSAITGPVAKECADLWPR K.GSAITGPVAK*ECADLWPR.I	0.8775
P18084_K519	Integrin beta-5 EAEGKPLCSGR R.EAEGK*PLCSGR.G	0.881667
O60353_K149	Frizzled-6 KTEQVQR K.K*TEQVQR.D	0.883333
P11233_K159	Ras-related protein Ral-A AEQWNVNYVETSAKTR R.AEQWNVNYVETSAK*TR.A	0.885
Q8WUM4_K640	Programmed cell death 6-interacting protein MKQSNNEANLR K.MK*QSNNEANLR.E	0.8925
Q7KZF4_K177	Staphylococcal nuclease domain-containing protein 1 DLKYTIENPR R.DLK*YTIENPR.H	0.9
Q9ULF5_K66	Zinc transporter ZIP10 YYIEKLFER K.YYIEK*LFER.Y	0.9
Q15149_K4584	Plectin ISYKDALDR K.ISYK*DALDR.S	0.905833
P12814_K492	Alpha-actinin-1 ICDQWDNLGALTQKR K.ICDQWDNLGALTQK*R.R	0.905833
P15311_K64	Ezrin KVSAQEVR K.K*VSAQEVR.K	0.906667
Q13813_K1419	Spectrin alpha chain, non-erythrocytic 1 QKLDILDQER K.QK*LDILDQER.A	0.906667
Q12913_K281	Receptor-type tyrosine-protein phosphatase eta TKGDPLGTEGGLDASNTER K.TK*GDPLGTEGGLDASNTER.S	0.906667
Q9UIQ6_K726	Leucyl-cystinyl aminopeptidase INPYVLSDKDR K.INPYVLSDK*DR.A	0.91
Q15149_K2047	Plectin QKGLVEDTLR R.QK*GLVEDTLR.Q	0.91
P51858_K21	Hepatoma-derived growth factor MKGYPHWPAR K.MK*GYPHWPAR.I	0.915	Q9Y3E1_K20
Q00839_K697	Heterogeneous nuclear ribonucleoprotein U SGKNQFNR K.SGK*NQFNR.G	0.915
P21796_K274	Voltage-dependent anion-selective channel protein 1 NVNAGGHKLGLGLEFQA K.NVNAGGHK*LGLGLEFQA.-	0.91875
Q96J84_K67	Kin of IRRE-like protein 1 DGLALGMGQGLKAWPR K.DGLALGMGQGLK*AWPR.Y	0.92
P56199_K849	Integrin alpha-1 NTKDSAYNTR K.NTK*DSAYNTR.T	0.92125
Q9NYQ6_K1830	Cadherin EGF LAG seven-pass G-type receptor 1 SVVVGGASEDKVSVR R.SVVVGGASEDK*VSVR.R	0.925
P12814_K47	Alpha-actinin-1 KAGTQIENIEEDFR R.K*AGTQIENIEEDFR.D	0.925833	P35609_K54, Q08043_K61
Q99805_K328	Transmembrane 9 superfamily member 2 TLHKDIAR R.TLHK*DIAR.Y	0.928333
P22234_K261	Multifunctional protein ADE2 VELLLKSESQCR R.VELLLK*SESQCR.V	0.93
P07900_K457	Heat shock protein HSP 90-alpha KK R.K*K*LSELLR.Y	0.935
P11717_K1285	Cation-independent mannose-6-phosphate receptor VVSSCQEKR K.VVSSCQEK*R.E	0.935833
Q04446_K554	1,4-alpha-glucan-branching enzyme KGNNESYHYAR R.K*GNNESYHYAR.R	0.936667
Q9UP38_K384	Frizzled-1 VVCNDKFAEDGAR R.VVCNDK*FAEDGAR.T	0.938333
P16144_K392	Integrin beta-4 MFQKTR R.TEVTSK*MFQK*TR.T	0.94
P16144_K388	Integrin beta-4 TEVTSKMFQK R.TEVTSK*MFQK*TR.T	0.94
P35579_K1246	Myosin-9 GDSEHKR K.GDSEHK*R.K	0.944167
P49591_K12	Serine--tRNA ligase, cytoplasmic VDKGGDPALIR R.VDK*GGDPALIR.E	0.946667
O75915_K31	PRA1 family protein 3 DISKWNNR R.DISK*WNNR.V	0.9525
Q9UMX5_K136	Neudesin AKYPIVGYTAR K.AK*YPIVGYTAR.R	0.955
Q15008_K130	26S proteasome non-ATPase regulatory subunit 6 TYDKTVALGHR K.TYDK*TVALGHR.L	0.956667
P60709_K191	Actin, cytoplasmic 1 DLTDYLMK R.DLTDYLMK*.I	0.9575	P62736_K193, P63261_K191, P63267_K192, P68032_K193, P68133_K193, Q562R1_K192
P06756_K400	Integrin alpha-V KGIVYIFNGR K.K*GIVYIFNGR.S	0.9575
P12956_K238	X-ray repair cross-complementing protein 6 VHFEESSKLEDLLR R.VHFEESSK*LEDLLR.K	0.959167
P56199_K546	Integrin alpha-1 FEYQMSLEPIKQTCCSSR R.FEYQMSLEPIK*QTCCSSR.Q	0.96
Q14114_K420	Low-density lipoprotein receptor-related protein 8 AAAGKSPSLIFTNR K.AAAGK*SPSLIFTNR.H	0.961667
O75083_K81	WD repeat-containing protein 1 YAPSGFYIASGDVSGKLR K.YAPSGFYIASGDVSGK*LR.I	0.966667
Q15149_K4270	Plectin TSSKSSVR K.TSSK*SSVR.K	0.968333
Q07021_K91	Complement component 1 Q subcomponent-binding protein, mitochondrial AFVDFLSDEIKEER K.AFVDFLSDEIK*EER.K	0.97
Q09666_K5443	Neuroblast differentiation-associated protein AHNAK GPGVDVNLKGPR K.GPGVDVNLK*GPR.I	0.97
P05187_K262	Alkaline phosphatase, placental type NLVQEWLAKR R.LDGK*NLVQEWLAK*R.Q	0.97
P15313_K397	V-type proton ATPase subunit B, kidney isoform LMKSAIGEGMTR R.LMK*SAIGEGMTR.K	0.97	P21281_K403
P14923_K656	Junction plakoglobin ISEDKNPDYR R.ISEDK*NPDYR.K	0.971667
Q9UKX5_K402	Integrin alpha-11 ETSAGKVIPLR K.ETSAGK*VIPLR.E	0.975
P27701_K114	CD82 antigen LKQEMGGIVTELIR K.LK*QEMGGIVTELIR.D	0.976667
Q6YHK3_K1022	CD109 antigen GHQKSNGEFWDPGR K.GHQK*SNGEFWDPGR.V	0.98
Q5T9A4_K505	ATPase family AAA domain-containing protein 3B LKLAQFDYGR R.LK*LAQFDYGR.K	0.98
Q12906_K535	Interleukin enhancer-binding factor 3 NPVMELNEKR K.NPVMELNEK*R.R	0.981667
Q9Y490_K196	Talin-1 KFFYSDQNVDSR R.K*FFYSDQNVDSR.D	0.985	Q9Y4G6_K198
P07814_K666	Bifunctional glutamate/proline--tRNA ligase KGDIIQLQR K.K*GDIIQLQR.R	0.985
Q9H5V8_K396	CUB domain-containing protein 1 HKISFLCDDLTR K.HK*ISFLCDDLTR.L	0.986667
P11021_K164	Endoplasmic reticulum chaperone BiP KVTHAVVTVPAYFNDAQR K.K*VTHAVVTVPAYFNDAQR.Q	0.986667
Q9NX63_K89	MICOS complex subunit MIC19 QAKELDR R.LK*QAK*ELDR.E	0.99
Q9NX63_K86	MICOS complex subunit MIC19 LKQAK R.LK*QAK*ELDR.E	0.99
P14384_K135	Carboxypeptidase M KPDCYYSIGR K.K*PDCYYSIGR.E	0.990833
Q8WWI1_K1248	LIM domain only protein 7 LLQEKYQR R.LLQEK*YQR.E	0.9925
P26639_K549	Threonine--tRNA ligase 1, cytoplasmic IDIQIKDAIGR K.IDIQIK*DAIGR.Y	0.995833
Q9UQ80_K288	Proliferation-associated protein 2G4 KAR R.AFEDEK*K*AR.M	0.996667
Q9UQ80_K287	Proliferation-associated protein 2G4 AFEDEKK R.AFEDEK*K*AR.M	0.996667
Q96F46_K274	Interleukin-17 receptor A NLKGCCR R.NLK*GCCR.H	0.998333
P25685_K21	DnaJ homolog subfamily B member 1 GASDEEIKR R.GASDEEIK*R.A	1
Q9Y639_K260	Neuroplastin NEGQDATMYCKSVGYPHPDWIWR K.NEGQDATMYCK*SVGYPHPDWIWR.K	1
Q8IVT2_K540	Mitotic interactor and substrate of PLK1 LQKSQSSDLLER R.LQK*SQSSDLLER.E	1.00083
Q09666_K2993	Neuroblast differentiation-associated protein AHNAK VEGDLKGPEVDIR K.VEGDLK*GPEVDIR.G	1.0025
Q969P0_K194	Immunoglobulin superfamily member 8 TSTQKHTHLAVSFGR R.TSTQK*HTHLAVSFGR.S	1.0025
Q14517_K369	Protocadherin Fat 1 FEKDVYR K.FEK*DVYR.A	1.00667
P35579_K821	Myosin-9 NCAAYLKLR R.NCAAYLK*LR.N	1.00667	P35580_K828, P35749_K828, Q7Z406_K845
P46782_K47	40S ribosomal protein S5 YAKYLPHSAGR K.YAK*YLPHSAGR.Y	1.01083
P46781_K30	40S ribosomal protein S9 LDQELKLIGEYGLR R.LDQELK*LIGEYGLR.N	1.0125
P07942_K1778	Laminin subunit beta-1 DISQKVAVYSTCL K.DISQK*VAVYSTCL.-	1.015
P01116_K128	GTPase KRas TVDTKQAQDLAR R.TVDTK*QAQDLAR.S	1.02
Q9NYQ7_K548	Cadherin EGF LAG seven-pass G-type receptor 3 VHITVLDENDNAPQFSEKR R.VHITVLDENDNAPQFSEK*R.Y	1.02
Q14126_K362	Desmoglein-2 AAFHKSIR K.AAFHK*SIR.S	1.0225
P37108_K55	Signal recognition particle 14 kDa protein GTVEGFEPADNKCLLR K.GTVEGFEPADNK*CLLR.A	1.0225
P40227_K251	T-complex protein 1 subunit zeta TEVNSGFFYKSAEER K.TEVNSGFFYK*SAEER.E	1.03917
Q9H4F8_K381	SPARC-related modular calcium-binding protein 1 VVHWYFSQLDSNSSNDINKR R.VVHWYFSQLDSNSSNDINK*R.E	1.04
P61158_K42	Actin-related protein 3 ESAKVGDQAQR K.ESAK*VGDQAQR.R	1.04083
P68366_K96	Tubulin alpha-4A chain QLFHPEQLITGKEDAANNYAR R.QLFHPEQLITGK*EDAANNYAR.G	1.04083	Q71U36_K96
P0DMV8_K451	Heat shock 70 kDa protein 1A AMTKDNNLLGR R.AMTK*DNNLLGR.F	1.04333	P0DMV9_K451, P17066_K453, P34931_K453
P62258_K125	14-3-3 protein epsilon MKGDYHR K.MK*GDYHR.Y	1.05
O43707_K535	Alpha-actinin-4 QLEAIDQLHLEYAKR K.QLEAIDQLHLEYAK*R.A	1.05
P49327_K1927	Fatty acid synthase TGYQAKQVR R.TGYQAK*QVR.R	1.05333
P04899_K313	Guanine nucleotide-binding protein G FEDLNKR K.FEDLNK*R.K	1.05667
O14828_K102	Secretory carrier-associated membrane protein 3 KQEELNR K.K*QEELNR.K	1.06
Q96IZ0_K227	PRKC apoptosis WT1 regulator protein YKSTTSVSEEDVSSR R.YK*STTSVSEEDVSSR.Y	1.06083
P26012_K515	Integrin beta-8 SHKDQPVCSGR K.SHK*DQPVCSGR.G	1.06667
P09601_K243	Heme oxygenase 1 ASNKVQDSAPVETPR R.ASNK*VQDSAPVETPR.G	1.07
O95490_K494	Adhesion G protein-coupled receptor L2 GMMVERPCPKGTR R.GMMVERPCPK*GTR.G	1.07
P19438_K107	Tumor necrosis factor receptor superfamily member 1A KEMGQVEISSCTVDR R.K*EMGQVEISSCTVDR.D	1.07
P30101_K104	Protein disulfide-isomerase A3 YGVSGYPTLKIFR K.YGVSGYPTLK*IFR.D	1.07
P13667_K245	Protein disulfide-isomerase A4 VDATAETDLAKR K.VDATAETDLAK*R.F	1.075
P06756_K889	Integrin alpha-V DHLITKR R.DHLITK*R.D	1.08
O00622_K378	CCN family member 1 LFNDIHKFR R.LFNDIHK*FR.D	1.08
P00533_K133	Epidermal growth factor receptor TGLKELPMR K.TGLK*ELPMR.N	1.08167
Q9H307_K262	Pinin KMNALFEGR R.K*MNALFEGR.R	1.085
Q6YHK3_K1105	CD109 antigen AKEALNMLTWR K.AK*EALNMLTWR.A	1.08667
P08174_K160	Complement decay-accelerating factor KK K.K*K*SCPNPGEIR.N	1.0875
P12956_K299	X-ray repair cross-complementing protein 6 TKTR R.ETNEPVK*TK*TR.T	1.08833
P12956_K297	X-ray repair cross-complementing protein 6 ETNEPVKTK R.ETNEPVK*TK*TR.T	1.08833
Q13813_K250	Spectrin alpha chain, non-erythrocytic 1 QGKLFGAAEVQR R.QGK*LFGAAEVQR.F	1.08958
Q92508_K2372	Piezo-type mechanosensitive ion channel component 1 APNGPEANPVKQLQPNEEADYLGVR R.APNGPEANPVK*QLQPNEEADYLGVR.I	1.09
P32004_K144	Neural cell adhesion molecule L1 ETVKPVEVEEGESVVLPCNPPPSAEPLR K.ETVK*PVEVEEGESVVLPCNPPPSAEPLR.I	1.095
Q14980_K645	Nuclear mitotic apparatus protein 1 EKAELSR R.EK*AELSR.K	1.095
Q92973_K889	Transportin-1 FSDQFPLPLKER R.FSDQFPLPLK*ER.L	1.095
Q12797_K588	Aspartyl/asparaginyl beta-hydroxylase ETGYTELVKSLER K.ETGYTELVK*SLER.N	1.09583
Q9UJZ1_K187	Stomatin-like protein 2, mitochondrial VKESMQMQVEAER R.VK*ESMQMQVEAER.R	1.09583
P26038_K63	Moesin LNKK K.LNK*K*VTAQDVR.K	1.09667
O60701_K107	UDP-glucose 6-dehydrogenase AADLKYIEACAR R.AADLK*YIEACAR.R	1.09917
Q05682_K577	Caldesmon KVLEEEEQR R.K*VLEEEEQR.R	1.10083
P55285_K418	Cadherin-6 NPVKYSVDR R.NPVK*YSVDR.H	1.105
P78310_K88	Coxsackievirus and adenovirus receptor IYDDYYPDLKGR K.IYDDYYPDLK*GR.V	1.10667
P35579_K1835	Myosin-9 QAACKQVR R.QAACK*QVR.R	1.10833
P20908_K57	Collagen alpha-1 VLDFHNLPDGITKTTGFCATR K.VLDFHNLPDGITK*TTGFCATR.R	1.11
Q99460_K890	26S proteasome non-ATPase regulatory subunit 1 VMPAQLKVLTMPETCR R.VMPAQLK*VLTMPETCR.Y	1.11
P18206_K778	Vinculin EVENSEDPKFR R.EVENSEDPK*FR.E	1.115
Q68BL7_K168	Olfactomedin-like protein 2A ENEVVKDSVR R.ENEVVK*DSVR.H	1.1175
Q14697_K491	Neutral alpha-glucosidase AB NLGLYVKTR R.NLGLYVK*TR.D	1.12
P06744_K89	Glucose-6-phosphate isomerase MFNGEKINYTEGR R.MFNGEK*INYTEGR.A	1.12
O75054_K642	Immunoglobulin superfamily member 3 ASDTEAGKYQCVAELWR R.ASDTEAGK*YQCVAELWR.K	1.1225
P0C0S5_K16	Histone H2A.Z TKAVSR K.AK*TK*AVSR.S	1.12292
P0C0S5_K14	Histone H2A.Z AKTK K.AK*TK*AVSR.S	1.12292
P20339_K116	Ras-related protein Rab-5A NWVKELQR K.NWVK*ELQR.Q	1.125	P51148_K117
Q15149_K4348	Plectin QYDIDDAIAKNLIDR R.QYDIDDAIAK*NLIDR.S	1.125
P05141_K272	ADP/ATP translocase 2 AFFKGAWSNVLR K.AFFK*GAWSNVLR.G	1.12625	P12235_K272
P10909_K62	Clusterin TLIEKTNEER K.TLIEK*TNEER.K	1.12667
Q32P28_K437	Prolyl 3-hydroxylase 1 TKESLDVSR K.TK*ESLDVSR.L	1.1275
P12429_K184	Annexin A3 QDAQILYKAGENR K.QDAQILYK*AGENR.W	1.12833
Q8N441_K154	Fibroblast growth factor receptor-like 1 FTQPSKMR R.FTQPSK*MR.R	1.13333
P21333_K2000	Filamin-A EEPCLLKR R.EEPCLLK*R.L	1.135
Q13561_K65	Dynactin subunit 2 VGTKGLDFSDR R.VGTK*GLDFSDR.I	1.1375
Q07065_K339	Cytoskeleton-associated protein 4 QEQQAFKEAADTER K.QEQQAFK*EAADTER.L	1.14
Q14204_K371	Cytoplasmic dynein 1 heavy chain 1 NTKYPIQR R.NTK*YPIQR.A	1.1425
Q562R1_K114	Beta-actin-like protein 2 VAPDEHPILLTEAPLNPK R.VAPDEHPILLTEAPLNPK*.I	1.145
P00488_K258	Coagulation factor XIII A chain GNPIKVSR R.GNPIK*VSR.V	1.14667
P12814_K741	Alpha-actinin-1 DAKGISQEQMNEFR R.DAK*GISQEQMNEFR.A	1.1475
P67936_K44	Tropomyosin alpha-4 chain EKAEGDVAALNR R.EK*AEGDVAALNR.R	1.14833
O15230_K2481	Laminin subunit alpha-5 MQTFSPAGSKLR R.MQTFSPAGSK*LR.L	1.14833
Q9NZB2_K673	Constitutive coactivator of PPAR-gamma-like protein 1 EWTCPNLKR R.EWTCPNLK*R.L	1.15
P35579_K1392	Myosin-9 LQKDLEGLSQR R.K*LQK*DLEGLSQR.H	1.15167
P21333_K1164	Filamin-A VKCSGPGLER K.VK*CSGPGLER.A	1.15833
Q9Y490_K357	Talin-1 EVIQEWNLTNIKR K.EVIQEWNLTNIK*R.W	1.1625
Q12906_K214	Interleukin enhancer-binding factor 3 HAKWFQAR R.HAK*WFQAR.A	1.1625
P15144_K104	Aminopeptidase N GLYVFKGSSTVR R.GLYVFK*GSSTVR.F	1.165
Q8NC51_K76	Plasminogen activator inhibitor 1 RNA-binding protein ESQKDR R.K*ESQK*DR.K	1.165
Q8NC51_K72	Plasminogen activator inhibitor 1 RNA-binding protein KESQK R.K*ESQK*DR.K	1.165
P21589_K326	5'-nucleotidase ADINKWR K.ADINK*WR.I	1.16667
P50454_K217	Serpin H1 FHHKMVDNR K.FHHK*MVDNR.G	1.16667
A6NEC2_K163	Puromycin-sensitive aminopeptidase-like protein SKYTTPSGEVR R.SK*YTTPSGEVR.Y	1.1675	P55786_K163
Q15149_K3237	Plectin LLSAEKAVTGYR K.LLSAEK*AVTGYR.D	1.16833
Q29980_K190	MHC class I polypeptide-related sequence B AMQADCLQKLQR R.AMQADCLQK*LQR.Y	1.16917
P34897_K181	Serine hydroxymethyltransferase, mitochondrial IMGLDLPDGGHLTHGYMSDVKR R.IMGLDLPDGGHLTHGYMSDVK*R.I	1.17
Q86UP2_K617	Kinectin QIKQTEDSLASER K.QIK*QTEDSLASER.D	1.17
P38646_K345	Stress-70 protein, mitochondrial HLNMKLTR K.HLNMK*LTR.A	1.17167
Q14980_K1024	Nuclear mitotic apparatus protein 1 AQADLALEKAAR R.AQADLALEK*AAR.A	1.1725
P21589_K478	5'-nucleotidase LDVLCTKCR K.LDVLCTK*CR.V	1.17333
P11021_K382	Endoplasmic reticulum chaperone BiP EFFNGKEPSR K.EFFNGK*EPSR.G	1.17583
Q9Y5Z0_K299	Beta-secretase 2 EYNADKAIVDSGTTLLR R.EYNADK*AIVDSGTTLLR.L	1.17917
Q9Y5J9_K80	Mitochondrial import inner membrane translocase subunit Tim8 B FAQIVQKGGQ R.FAQIVQK*GGQ.-	1.18
Q9HCU4_K2300	Cadherin EGF LAG seven-pass G-type receptor 2 ALDKPVTVQFR R.ALDK*PVTVQFR.L	1.18
Q99653_K188	Calcineurin B homologous protein 1 VDVEQKMSIR K.VDVEQK*MSIR.F	1.18
Q9ULV4_K329	Coronin-1C GLDVNKCEIAR R.GLDVNK*CEIAR.F	1.185
P68104_K408	Elongation factor 1-alpha 1 SGDAAIVDMVPGKPMCVESFSDYPPLGR K.SGDAAIVDMVPGK*PMCVESFSDYPPLGR.F	1.18667	Q5VTE0_K408
O15020_K49	Spectrin beta chain, non-erythrocytic 2 IKALADER R.IK*ALADER.E	1.19	P11277_K46, Q01082_K46, Q9H254_K53
P01130_K603	Low-density lipoprotein receptor TILEDEKR R.K*TILEDEK*R.L	1.19167
P61088_K82	Ubiquitin-conjugating enzyme E2 N IYHPNVDKLGR K.IYHPNVDK*LGR.I	1.19333
O00478_K83	Butyrophilin subfamily 3 member A3 QVVNVYADGKEVEDR R.QVVNVYADGK*EVEDR.Q	1.19417	O00481_K83, P78410_K83
Q07065_K405	Cytoskeleton-associated protein 4 HSEAFEALQQKSQGLDSR R.HSEAFEALQQK*SQGLDSR.L	1.195
P11047_K1329	Laminin subunit gamma-1 GKTEQQTADQLLAR K.GK*TEQQTADQLLAR.A	1.19583
Q9Y490_K138	Talin-1 KEEITGTLR K.K*EEITGTLR.K	1.205
Q9UHN6_K887	Cell surface hyaluronidase KYVPTPDR K.K*YVPTPDR.Y	1.205
P61353_K98	60S ribosomal protein L27 TVVNKDVFR K.TVVNK*DVFR.D	1.205
O43854_K429	EGF-like repeat and discoidin I-like domain-containing protein 3 KDK R.K*DK*VFQGNFDNDTHR.K	1.20667
P07942_K184	Laminin subunit beta-1 KVDDIICDSR K.K*VDDIICDSR.Y	1.21
O00469_K593	Procollagen-lysine,2-oxoglutarate 5-dioxygenase 2 WSGGKHHDSR K.WSGGK*HHDSR.I	1.21
P08581_K380	Hepatocyte growth factor receptor IVNKNNVR K.IVNK*NNVR.C	1.21167
Q13813_K1288	Spectrin alpha chain, non-erythrocytic 1 DLAALGDKVNSLGETAER R.DLAALGDK*VNSLGETAER.L	1.21333
P48643_K214	T-complex protein 1 subunit epsilon VEGKVGGR K.VEGK*VGGR.L	1.21375
Q03135_K47	Caveolin-1 QVYDAHTKEIDLVNR K.QVYDAHTK*EIDLVNR.D	1.21667
P55072_K696	Transitional endoplasmic reticulum ATPase ACKLAIR R.ACK*LAIR.E	1.2175
P35579_K1648	Myosin-9 LQAQMKDCMR K.LQAQMK*DCMR.E	1.2175
Q92729_K440	Receptor-type tyrosine-protein phosphatase U ECVKTEQGVSR R.ECVK*TEQGVSR.Y	1.21833
P0C0L4_K1503	Complement C4-A ADLEKLTSLSDR R.ADLEK*LTSLSDR.Y	1.21917	P0C0L5_K1503
O95980_K747	Reversion-inducing cysteine-rich protein with Kazal motifs SLSYKGPCQPFCR K.SLSYK*GPCQPFCR.A	1.22
P06727_K79	Apolipoprotein A-IV KLVPFATELHER K.K*LVPFATELHER.L	1.22
P26038_K64	Moesin KVTAQDVR K.K*VTAQDVR.K	1.22167
P13667_K366	Protein disulfide-isomerase A4 FQSKYEPR K.FQSK*YEPR.S	1.22167
P60174_K194	Triosephosphate isomerase GWLKSNVSDAVAQSTR R.GWLK*SNVSDAVAQSTR.I	1.2225
Q13813_K1784	Spectrin alpha chain, non-erythrocytic 1 KLLVGSEDYGR K.K*LLVGSEDYGR.D	1.22417
P06756_K360	Integrin alpha-V ASGDFQTTKLNGFEVFAR R.ASGDFQTTK*LNGFEVFAR.F	1.225
P50914_K85	60S ribosomal protein L14 ADINTKWAATR K.ADINTK*WAATR.W	1.23
O75369_K1955	Filamin-B DEPCLLKR R.DEPCLLK*R.L	1.23167
Q9Y6W5_K109	Wiskott-Aldrich syndrome protein family member 2 SSTIQDQKLFDR R.SSTIQDQK*LFDR.N	1.235
P21589_K536	5'-nucleotidase MKVIYPAVEGR K.MK*VIYPAVEGR.I	1.23667
O95980_K684	Reversion-inducing cysteine-rich protein with Kazal motifs DPCNPNPCQKNQR K.DPCNPNPCQK*NQR.C	1.24
P05187_K84	Alkaline phosphatase, placental type DKLGPEIPLAMDR K.DK*LGPEIPLAMDR.F	1.24333
P23142_K59	Fibulin-1 DCSLPYATESKECR K.DCSLPYATESK*ECR.M	1.245
O43865_K302	S-adenosylhomocysteine hydrolase-like protein 1 ESILDGLKR R.ESILDGLK*R.T	1.25
P23526_K204	Adenosylhomocysteinase ESLIDGIKR R.ESLIDGIK*R.A	1.25
P49184_K107	Deoxyribonuclease-1-like 1 SHKTQVLSSYVYNDEDDVFAR R.SHK*TQVLSSYVYNDEDDVFAR.E	1.25
Q9NZN4_K491	EH domain-containing protein 2 IWKLSDVDR R.IWK*LSDVDR.D	1.2525
P21333_K578	Filamin-A VGTECGNQKVR K.VGTECGNQK*VR.A	1.25333
Q96QK1_K515	Vacuolar protein sorting-associated protein 35 KHFGAGGNQR R.K*HFGAGGNQR.I	1.255
Q15223_K190	Nectin-1 LKGEAEYQEIR R.LK*GEAEYQEIR.N	1.255
P17301_K261	Integrin alpha-2 KYAYSAASGGR R.K*YAYSAASGGR.R	1.25583
P02787_K135	Serotransferrin KSCHTGLGR R.GK*K*SCHTGLGR.S	1.26083
Q5T9A4_K117	ATPase family AAA domain-containing protein 3B KTLSEETR R.K*TLSEETR.Q	1.2625
Q6V0I7_K2004	Protocadherin Fat 4 VLKALDR K.VLK*ALDR.E	1.26667
Q8WXI7_K10462	Mucin-16 GPQTSTSPASPK K.GPQTSTSPASPK*.G	1.27
P53396_K780	ATP-citrate synthase NQALKEAGVFVPR K.NQALK*EAGVFVPR.S	1.27
P08069_K667	Insulin-like growth factor 1 receptor DKIPIR R.HNYCSK*DK*IPIR.K	1.27583
P08069_K665	Insulin-like growth factor 1 receptor HNYCSKDK R.HNYCSK*DK*IPIR.K	1.27583
P01130_K596	Low-density lipoprotein receptor KTILEDEK R.K*TILEDEK*R.L	1.27667
P49411_K418	Elongation factor Tu, mitochondrial QPMILEKGQR R.QPMILEK*GQR.F	1.28
O43657_K146	Tetraspanin-6 SHAVDKIQNTLHCCGVTDYR R.SHAVDK*IQNTLHCCGVTDYR.D	1.28
Q15582_K53	Transforming growth factor-beta-induced protein ig-h3 QHGPNVCAVQKVIGTNR R.QHGPNVCAVQK*VIGTNR.K	1.285
P50897_K174	Palmitoyl-protein thioesterase 1 TLNAGAYSKVVQER K.TLNAGAYSK*VVQER.L	1.29333
P14866_K538	Heterogeneous nuclear ribonucleoprotein L VFSGKSER K.VFSGK*SER.S	1.29333
O43854_K431	EGF-like repeat and discoidin I-like domain-containing protein 3 DKVFQGNFDNDTHR K.DK*VFQGNFDNDTHR.K	1.29417
P11717_K2338	Cation-independent mannose-6-phosphate receptor ETVISKLTTCCR R.ETVISK*LTTCCR.R	1.295
P35579_K1459	Myosin-9 TISAKYAEER K.TISAK*YAEER.D	1.29583
O60245_K484	Protocadherin-7 KYFLHTSTPLDYEATR K.K*YFLHTSTPLDYEATR.E	1.3
O15020_K397	Spectrin beta chain, non-erythrocytic 2 LISDINKAWER R.LISDINK*AWER.L	1.3	Q01082_K394
P35232_K240	Prohibitin 1 KLEAAEDIAYQLSR R.K*LEAAEDIAYQLSR.S	1.30083
Q9UHN6_K1278	Cell surface hyaluronidase IEEYLKTGIPPR R.IEEYLK*TGIPPR.S	1.30833
P12277_K313	Creatine kinase B-type FSEVLKR K.FSEVLK*R.L	1.31
P00533_K489	Epidermal growth factor receptor TKIISNR K.LFGTSGQK*TK*IISNR.G	1.31
P50897_K191	Palmitoyl-protein thioesterase 1 LVQAEYWHDPIKEDVYR R.LVQAEYWHDPIK*EDVYR.N	1.31
P60981_K132	Destrin FQGIKHECQANGPEDLNR K.FQGIK*HECQANGPEDLNR.A	1.31667
P35052_K358	Glypican-1 VNPQGPGPEEKR R.DTLTAK*VIQGCGNPK*VNPQGPGPEEK*R.R	1.3175
O00241_K82	Signal-regulatory protein beta-1 ELIYNQKEGHFPR R.ELIYNQK*EGHFPR.V	1.31833	P78324_K83, Q9P1W8_K81
Q9NQC3_K1104	Reticulon-4 YSNSALGHVNCTIKELR K.YSNSALGHVNCTIK*ELR.R	1.32
P04083_K166	Annexin A1 DLAKDITSDTSGDFR R.DLAK*DITSDTSGDFR.N	1.32167
Q14210_K46	Lymphocyte antigen 6D FCKTTNTVEPLR R.FCK*TTNTVEPLR.G	1.32625
Q08345_K30	Epithelial discoidin domain-containing receptor 1 GHFDPAKCR K.GHFDPAK*CR.Y	1.32667
Q9H336_K468	Cysteine-rich secretory protein LCCL domain-containing 1 NHGGYVDVMPVDKR R.NHGGYVDVMPVDK*R.K	1.3275
Q9NX63_K63	MICOS complex subunit MIC19 YSGAYGASVSDEELKR R.YSGAYGASVSDEELK*R.R	1.33
P35241_K371	Radixin KALELDQER R.K*ALELDQER.K	1.33167
P61421_K77	V-type proton ATPase subunit d 1 EKMVVEFR K.EK*MVVEFR.H	1.335
Q8N441_K218	Fibroblast growth factor receptor-like 1 NLRPEDSGKYTCR K.NLRPEDSGK*YTCR.V	1.335
Q86XX4_K1164	Extracellular matrix organizing protein FRAS1 EVQLDKAGR R.NGK*EVQLDK*AGR.F	1.3375
Q86XX4_K1158	Extracellular matrix organizing protein FRAS1 NGKEVQLDK R.NGK*EVQLDK*AGR.F	1.3375
O94991_K280	SLIT and NTRK-like protein 5 DLDEVSKQELCPR R.DLDEVSK*QELCPR.R	1.3375
O60437_K1339	Periplakin KEEELSR R.K*EEELSR.V	1.33917
P54826_K192	Growth arrest-specific protein 1 YLTYCGKVFNGLR R.YLTYCGK*VFNGLR.C	1.33917
O00159_K781	Unconventional myosin-Ic KWAAQTIR R.K*WAAQTIR.R	1.34125
P02751_K1623	Fibronectin GDSPASSKPISINYR R.GDSPASSK*PISINYR.T	1.3425
P05556_K238	Integrin beta-1 GEVFNELVGKQR K.GEVFNELVGK*QR.I	1.34417
P47756_K57	F-actin-capping protein subunit beta VVGKDYLLCDYNR K.VVGK*DYLLCDYNR.D	1.34833
P52272_K716	Heterogeneous nuclear ribonucleoprotein M MMNGMKLSGR R.MMNGMK*LSGR.E	1.35
P34741_K141	Syndecan-2 HSDSLFKR K.HSDSLFK*R.T	1.35333
P48960_K281	Adhesion G protein-coupled receptor E5 FFDKVQDLGR R.FFDK*VQDLGR.D	1.35333	Q9UHX3_K284
Q86UE4_K195	Protein LYRIC EVDEGAWETKISHR K.EVDEGAWETK*ISHR.E	1.35667
Q9BRK5_K121	45 kDa calcium-binding protein ISAKEMQR K.ISAK*EMQR.W	1.35667
Q86XX4_K211	Extracellular matrix organizing protein FRAS1 VPGKCCPQCSAR R.VPGK*CCPQCSAR.S	1.35667
Q7Z3B1_K84	Neuronal growth regulator 1 SSIIFAGGDKWSVDPR R.SSIIFAGGDK*WSVDPR.V	1.3575
P16615_K757	Sarcoplasmic/endoplasmic reticulum calcium ATPase 2 AIYNNMKQFIR R.AIYNNMK*QFIR.Y	1.35917
P13639_K598	Elongation factor 2 SPNKHNR K.SPNK*HNR.L	1.35917
Q9H8H3_K210	Putative methyltransferase-like protein 7A ESWKALER R.ESWK*ALER.A	1.36
Q13492_K324	Phosphatidylinositol-binding clathrin assembly protein EKQAALEEEQAR R.EK*QAALEEEQAR.L	1.36167
P26639_K694	Threonine--tRNA ligase 1, cytoplasmic DNKVHGER R.DNK*VHGER.T	1.36333
Q14974_K867	Importin subunit beta-1 TLATWATKELR K.TLATWATK*ELR.K	1.36333
Q16658_K74	Fascin YLAADKDGNVTCER R.YLAADK*DGNVTCER.E	1.36333
P39023_K229	60S ribosomal protein L3 GYKGVTSR K.GYK*GVTSR.W	1.365
Q8NCH0_K226	Carbohydrate sulfotransferase 14 NKFGEIR R.NK*FGEIR.E	1.365
Q15149_K1923	Plectin SKQR R.STSEK*SK*QR.L	1.365
Q15149_K1921	Plectin STSEKSK R.STSEK*SK*QR.L	1.365
O00469_K89	Procollagen-lysine,2-oxoglutarate 5-dioxygenase 2 GGDGINSIGGGQKVR R.GGDGINSIGGGQK*VR.L	1.36667
P46777_K197	60S ribosomal protein L5 KHIMGQNVADYMR R.K*HIMGQNVADYMR.Y	1.36833
Q8WWI1_K1456	LIM domain only protein 7 KEQVPSGAELER R.SK*K*EQVPSGAELER.Q	1.37
Q8WWI1_K1455	LIM domain only protein 7 SKK R.SK*K*EQVPSGAELER.Q	1.37
Q9UIW2_K868	Plexin-A1 ILKLSPETGPR K.ILK*LSPETGPR.Q	1.37
Q09666_K130	Neuroblast differentiation-associated protein AHNAK IKPR R.IYTTK*IK*PR.L	1.37083
Q09666_K128	Neuroblast differentiation-associated protein AHNAK IYTTKIK R.IYTTK*IK*PR.L	1.37083
Q96F81_K369	Protein dispatched homolog 1 SSCQKIVER R.SSCQK*IVER.D	1.37125
P15153_K166	Ras-related C3 botulinum toxin substrate 2 GLKTVFDEAIR R.GLK*TVFDEAIR.A	1.3725	P60763_K166, P63000_K166
P98160_K3155	Basement membrane-specific heparan sulfate proteoglycan core protein ISSTPAKLEQR R.ISSTPAK*LEQR.T	1.3725
P11940_K157	Polyadenylate-binding protein 1 AIEKMNGMLLNDR R.AIEK*MNGMLLNDR.K	1.375
P34741_K111	Syndecan-2 EKVHLSDSER K.EK*VHLSDSER.K	1.37667
P18077_K45	60S ribosomal protein L35a DETEFYLGKR R.DETEFYLGK*R.C	1.37833
P62979_K113	Ubiquitin-40S ribosomal protein S27a VDENGKISR K.VDENGK*ISR.L	1.37833
Q9H5V8_K413	CUB domain-containing protein 1 LWMNVEKTISCTDHR R.LWMNVEK*TISCTDHR.Y	1.38
P22061_K125	Protein-L-isoaspartate KDDPTLLSSGR R.K*DDPTLLSSGR.V	1.3825
P10909_K322	Clusterin EILSVDCSTNNPSQAKLR R.EILSVDCSTNNPSQAK*LR.R	1.38375
P47756_K237	F-actin-capping protein subunit beta TKDIVNGLR K.TK*DIVNGLR.S	1.39583
P26641_K243	Elongation factor 1-gamma QKPQAER R.EEK*QK*PQAER.K	1.39833
P26641_K241	Elongation factor 1-gamma EEKQK R.EEK*QK*PQAER.K	1.39833
Q86UP2_K559	Kinectin LMQLMESEQKR R.LMQLMESEQK*R.V	1.4
Q8WWI1_K1405	LIM domain only protein 7 RPVDSYDIPKTEEASSGFLPGDR R.RPVDSYDIPK*TEEASSGFLPGDR.N	1.4
O43707_K50	Alpha-actinin-4 DLLLDPAWEKQQR R.DLLLDPAWEK*QQR.K	1.40125	P12814_K31, P35609_K38, Q08043_K45
P61158_K348	Actin-related protein 3 LKLSEELSGGR R.LK*LSEELSGGR.L	1.4025
P15328_K41	Folate receptor alpha TELLNVCMNAK R.TELLNVCMNAK*.H	1.405
Q13740_K87	CD166 antigen SVQYDDVPEYKDR K.K*SVQYDDVPEYK*DR.L	1.40667
P10646_K68	Tissue factor pathway inhibitor AIMKR K.ADDGPCK*AIMK*R.F	1.40667
P10646_K64	Tissue factor pathway inhibitor ADDGPCKAIMK K.ADDGPCK*AIMK*R.F	1.40667
P22234_K247	Multifunctional protein ADE2 KNFEWVAER K.K*NFEWVAER.V	1.4075
P53999_K41	Activated RNA polymerase II transcriptional coactivator p15 QKTGETSR K.K*QK*TGETSR.A	1.40833
P62269_K54	40S ribosomal protein S18 ADIDLTKR R.K*ADIDLTK*R.A	1.41167
P62269_K47	40S ribosomal protein S18 KADIDLTK R.K*ADIDLTK*R.A	1.41167
P05556_K107	Integrin beta-1 LKPEDITQIQPQQLVLR K.GTAEK*LK*PEDITQIQPQQLVLR.L	1.41167
Q8WXH0_K1618	Nesprin-2 TFEEPPFEK K.TFEEPPFEK*.E	1.41167
P13797_K59	Plastin-3 EIIQKLMLDGDR R.EIIQK*LMLDGDR.N	1.41167
A6NMY6_K212	Putative annexin A2-like protein GTDVPKWISIMTER K.GTDVPK*WISIMTER.S	1.415	P07355_K212
Q15149_K4513	Plectin KGWLYYEAGQR K.K*GWLYYEAGQR.F	1.415
P11047_K1567	Laminin subunit gamma-1 KQEAAIMDYNR K.K*QEAAIMDYNR.D	1.415
P98160_K1414	Basement membrane-specific heparan sulfate proteoglycan core protein VAAYGGKLR K.VAAYGGK*LR.Y	1.415
O75369_K1241	Filamin-B VFGPGIEGKDVFR K.VFGPGIEGK*DVFR.E	1.41667
P22234_K286	Multifunctional protein ADE2 KACGNFGIPCELR K.K*ACGNFGIPCELR.V	1.41917
P07237_K309	Protein disulfide-isomerase KEECPAVR K.K*EECPAVR.L	1.42
P53999_K39	Activated RNA polymerase II transcriptional coactivator p15 KQK K.K*QK*TGETSR.A	1.42083
P37802_K156	Transgelin-2 SKENPR K.K*SK*ENPR.N	1.425
P37802_K154	Transgelin-2 KSK K.K*SK*ENPR.N	1.425
Q9BZM4_K192	UL16-binding protein 3 DCKSWLR R.DCK*SWLR.D	1.42833
Q07954_K3910	Prolow-density lipoprotein receptor-related protein 1 IDAMDVHVKAGR R.IDAMDVHVK*AGR.V	1.42833
P35221_K199	Catenin alpha-1 QQELKDVGHR R.QQELK*DVGHR.D	1.43042
O60701_K173	UDP-glucose 6-dehydrogenase DLKNPDR K.DLK*NPDR.V	1.43167
P62249_K26	40S ribosomal protein S16 TATAVAHCKR K.TATAVAHCK*R.G	1.43167
Q02790_K181	Peptidyl-prolyl cis-trans isomerase FKBP4 DKLFDQR K.DK*LFDQR.E	1.43333
P04406_K5	Glyceraldehyde-3-phosphate dehydrogenase VKVGVNGFGR K.VK*VGVNGFGR.I	1.43417
P35241_K363	Radixin AQKELEEQTR K.AQK*ELEEQTR.K	1.43833
P25445_K100	Tumor necrosis factor receptor superfamily member 6 AHFSSKCR K.AHFSSK*CR.R	1.44
P11021_K96	Endoplasmic reticulum chaperone BiP NQLTSNPENTVFDAKR K.NQLTSNPENTVFDAK*R.L	1.44083
Q15149_K792	Plectin KESYSALMR K.K*ESYSALMR.E	1.44667
P13639_K407	Elongation factor 2 MVPTSDKGR K.MVPTSDK*GR.F	1.4475
P09601_K39	Heme oxygenase 1 NFQKGQVTR R.NFQK*GQVTR.D	1.45
Q9NYU2_K356	UDP-glucose:glycoprotein glucosyltransferase 1 DLSQNFPTKAR K.DLSQNFPTK*AR.A	1.45
P13010_K481	X-ray repair cross-complementing protein 5 TDTLEDLFPTTKIPNPR K.TDTLEDLFPTTK*IPNPR.F	1.45
P62273_K13	40S ribosomal protein S29 KFGQGSR R.K*FGQGSR.S	1.45083
P61019_K130	Ras-related protein Rab-2A EVKK R.EVK*K*EEGEAFAR.E	1.45167
Q00610_K1516	Clathrin heavy chain 1 IAAYLFKGNNR R.IAAYLFK*GNNR.W	1.4525
P40227_K388	T-complex protein 1 subunit zeta HTLTQIKDAVR K.HTLTQIK*DAVR.D	1.45583
P21291_K112	Cysteine and glycine-rich protein 1 FAQKIGGSER K.FAQK*IGGSER.C	1.45625
P01893_K200	Putative HLA class I histocompatibility antigen, alpha chain H YLENGKETLQR R.YLENGK*ETLQR.A	1.45667	P04439_K200, P10321_K200, P30511_K197
P19440_K181	Glutathione hydrolase 1 proenzyme GLAAALENKR K.GLAAALENK*R.T	1.45833
Q86XX4_K263	Extracellular matrix organizing protein FRAS1 CGKGQSR R.CGK*GQSR.A	1.46
Q12891_K148	Hyaluronidase-2 NWQDKDVYR R.NWQDK*DVYR.R	1.46
Q14980_K573	Nuclear mitotic apparatus protein 1 EVAEKQEATR K.EVAEK*QEATR.Q	1.46083
O15144_K186	Actin-related protein 2/3 complex subunit 2 VFMQEFKEGR K.VFMQEFK*EGR.R	1.46125
Q4KMG0_K149	Cell adhesion molecule-related/down-regulated by oncogenes VPESNPKAEVR R.VPESNPK*AEVR.Y	1.465
O00161_K64	Synaptosomal-associated protein 23 IEEGLDQINKDMR R.IEEGLDQINK*DMR.E	1.4675
P14625_K75	Endoplasmin SEKFAFQAEVNR K.SEK*FAFQAEVNR.M	1.4675
Q15149_K1528	Plectin EAKELQQR R.EAK*ELQQR.M	1.4675
P30533_K340	Alpha-2-macroglobulin receptor-associated protein KHLQDLSGR K.K*HLQDLSGR.I	1.46833
O60462_K499	Neuropilin-2 TVKGVIIQGAR K.TVK*GVIIQGAR.G	1.46917
Q15149_K2154	Plectin AKVEEAR K.AK*VEEAR.R	1.47
P46940_K856	Ras GTPase-activating-like protein IQGAP1 ARDDYKTLINAEDPPMVVVR K.ARDDYK*TLINAEDPPMVVVR.K	1.47
P26038_K316	Moesin HQKQMER R.EEK*HQK*QMER.A	1.47333
Q12797_K609	Aspartyl/asparaginyl beta-hydroxylase AKGLFLPEDENLR K.AK*GLFLPEDENLR.E	1.47333
P02751_K1050	Fibronectin QYNVGPSVSKYPLR R.QYNVGPSVSK*YPLR.N	1.47333
P07996_K968	Thrombospondin-1 FQMIPLDPKGTSQNDPNWVVR R.FQMIPLDPK*GTSQNDPNWVVR.H	1.475
Q6PIU2_K359	Neutral cholesterol ester hydrolase 1 DDGIMYAKR R.DDGIMYAK*R.L	1.47583
P10586_K61	Receptor-type tyrosine-protein phosphatase F VPEDQTGLSGGVASFVCQATGEPKPR K.VPEDQTGLSGGVASFVCQATGEPK*PR.I	1.4775
P49773_K30	Adenosine 5'-monophosphoramidase HINT1 EIPAKIIFEDDR K.EIPAK*IIFEDDR.C	1.47917
P08842_K368	Steryl-sulfatase GGKANNWEGGIR K.GGK*ANNWEGGIR.V	1.48
P02788_K320	Lactotransferrin DLLFKDSAIGFSR K.DLLFK*DSAIGFSR.V	1.48167
P39019_K97	40S ribosomal protein S19 GSKSVAR R.GSK*SVAR.R	1.4825
P02786_K358	Transferrin receptor protein 1 LFGNMEGDCPSDWKTDSTCR R.AAAEK*LFGNMEGDCPSDWK*TDSTCR.M	1.4825
O15145_K29	Actin-related protein 2/3 complex subunit 3 SQFKGPAPR R.SQFK*GPAPR.E	1.48667
O95573_K422	Fatty acid CoA ligase Acsl3 MEQISKGR K.MEQISK*GR.N	1.49167
P14618_K498	Pyruvate kinase PKM VNFAMNVGKAR R.VNFAMNVGK*AR.G	1.49333
Q15149_K1886	Plectin EAAAATQKR R.EAAAATQK*R.Q	1.49417
Q16880_K195	2-hydroxyacylsphingosine 1-beta-galactosyltransferase MKNTGVYLISR R.MK*NTGVYLISR.L	1.49458
Q9Y490_K149	Talin-1 DKTLLR R.K*DK*TLLR.D	1.49583
Q9Y490_K147	Talin-1 KDK R.K*DK*TLLR.D	1.49583
Q04721_K693	Neurogenic locus notch homolog protein 2 KGATCINGVNGFR R.K*GATCINGVNGFR.C	1.4975
Q14247_K184	Src substrate cortactin TEKHESQR K.TEK*HESQR.D	1.4975
Q96EY1_K391	DnaJ homolog subfamily A member 3, mitochondrial MGGKGIPR R.MGGK*GIPR.I	1.49917
Q04721_K1058	Neurogenic locus notch homolog protein 2 CSCPLGYTGKNCQTLVNLCSR R.CSCPLGYTGK*NCQTLVNLCSR.S	1.5
Q8IWU5_K443	Extracellular sulfatase Sulf-2 VKDLCQR R.VK*DLCQR.A	1.5
Q13275_K239	Semaphorin-3F TLGKQTAMR R.TLGK*QTAMR.T	1.50167
Q01813_K109	ATP-dependent 6-phosphofructokinase, platelet type LKAACNLLQR R.LK*AACNLLQR.G	1.50333
Q9HCU4_K2001	Cadherin EGF LAG seven-pass G-type receptor 2 FGLPAAAPCPKGSFGTAVR R.FGLPAAAPCPK*GSFGTAVR.H	1.50333
P23467_K718	Receptor-type tyrosine-protein phosphatase beta SGKYENHSFSQER R.SGK*YENHSFSQER.T	1.50417
Q9UQ80_K376	Proliferation-associated protein 2G4 ASKTAENATSGETLEENEAGD K.ASK*TAENATSGETLEENEAGD.-	1.505
P78371_K250	T-complex protein 1 subunit beta IKIFGSR K.IK*IFGSR.V	1.505
P08069_K221	Insulin-like growth factor 1 receptor MCPSTCGKR K.MCPSTCGK*R.A	1.50667
P62273_K33	40S ribosomal protein S29 KYGLNMCR R.K*YGLNMCR.Q	1.5075
P38646_K121	Stress-70 protein, mitochondrial QAVTNPNNTFYATKR R.QAVTNPNNTFYATK*R.L	1.5075
Q9UHN6_K846	Cell surface hyaluronidase NYGFQGGQNKYVGTGGIDQK R.NYGFQGGQNK*YVGTGGIDQK*PR.T	1.50875
Q15149_K4205	Plectin LPVEVAYKR R.LPVEVAYK*R.G	1.51333
P52565_K43	Rho GDP-dissociation inhibitor 1 SIQEIQELDKDDESLR K.SIQEIQELDK*DDESLR.K	1.51333
Q02790_K354	Peptidyl-prolyl cis-trans isomerase FKBP4 ALELDSNNEKGLFR K.ALELDSNNEK*GLFR.R	1.515
O14672_K410	Disintegrin and metalloproteinase domain-containing protein 10 NLGQKENGNYIMYAR K.NLGQK*ENGNYIMYAR.A	1.515
Q03167_K314	Transforming growth factor beta receptor type 3 SMTMTKSIR R.SMTMTK*SIR.D	1.515
P27797_K159	Calreticulin NVLINKDIR K.NVLINK*DIR.C	1.51667
P12956_K582	X-ray repair cross-complementing protein 6 FTVPMLKEACR K.FTVPMLK*EACR.A	1.52
P35241_K556	Radixin TQNDVLHAENVKAGR K.TQNDVLHAENVK*AGR.D	1.52333
P08183_K748	ATP-dependent translocase ABCB1 IDDPETKR R.IDDPETK*R.Q	1.52333
P22413_K465	Ectonucleotide pyrophosphatase/phosphodiesterase family member 1 LRPSDVPDKYYSFNYEGIAR R.LRPSDVPDK*YYSFNYEGIAR.N	1.52333
P16144_K151	Integrin beta-4 KMGQNLAR K.K*MGQNLAR.V	1.5275
Q14114_K567	Low-density lipoprotein receptor-related protein 8 IEKSGLNGVDR K.IEK*SGLNGVDR.Q	1.52833
Q9UQ80_K238	Proliferation-associated protein 2G4 AKDAGQR K.AK*DAGQR.T	1.53
Q00839_K609	Heterogeneous nuclear ribonucleoprotein U AVVVCPKDEDYK K.AVVVCPK*DEDYK*QR.T	1.53
P52799_K163	Ephrin-B2 ILMKVGQDASSAGSTR K.ILMK*VGQDASSAGSTR.N	1.53
P62333_K298	26S proteasome regulatory subunit 10B KIHIDLPNEQAR R.K*IHIDLPNEQAR.L	1.53
P28827_K234	Receptor-type tyrosine-protein phosphatase mu EIKVTSSR R.DAPLK*EIK*VTSSR.R	1.53167
P28827_K231	Receptor-type tyrosine-protein phosphatase mu DAPLKEIK R.DAPLK*EIK*VTSSR.R	1.53167
P62906_K212	60S ribosomal protein L10a STMGKPQR K.STMGK*PQR.L	1.5325
P11021_K521	Endoplasmic reticulum chaperone BiP GTGNKNK K.GTGNK*NK*ITITNDQNR.L	1.535
P05556_K91	Integrin beta-1 KNK K.DIK*K*NK*NVTNR.S	1.535
Q16363_K682	Laminin subunit alpha-4 ELQAKAESSSDEAVADTSR R.ELQAK*AESSSDEAVADTSR.R	1.53583
P11047_K1258	Laminin subunit gamma-1 VHEEAKR R.VHEEAK*R.A	1.5375
O75369_K960	Filamin-B VEVGKDQEFTVDTR R.VEVGK*DQEFTVDTR.G	1.5375
P17301_K603	Integrin alpha-2 YSQKILGSDGAFR K.YSQK*ILGSDGAFR.S	1.53833
Q07954_K2653	Prolow-density lipoprotein receptor-related protein 1 LGVKGVLFQPCER R.LGVK*GVLFQPCER.T	1.54
Q9Y490_K1544	Talin-1 TIKALDGAFTEENR K.TIK*ALDGAFTEENR.A	1.54
P60981_K78	Destrin HFVGMLPEKDCR K.HFVGMLPEK*DCR.Y	1.54167
P60842_K238	Eukaryotic initiation factor 4A-I KEELTLEGIR K.K*EELTLEGIR.Q	1.54333
Q9Y653_K49	Adhesion G-protein coupled receptor G1 SSLHYKPTPDLR R.SSLHYK*PTPDLR.I	1.54375
P31949_K55	Protein S100-A11 NQKDPGVLDR K.NQK*DPGVLDR.M	1.54417
P23526_K20	Adenosylhomocysteinase KALDIAENEMPGLMR R.K*ALDIAENEMPGLMR.M	1.545
P07237_K328	Protein disulfide-isomerase YKPESEELTAER K.YK*PESEELTAER.I	1.545
P12268_K422	Inosine-5'-monophosphate dehydrogenase 2 GMGSLDAMDKHLSSQNR R.GMGSLDAMDK*HLSSQNR.Y	1.54667
P26038_K458	Moesin AQMVQEDLEKTR K.AQMVQEDLEK*TR.A	1.55
P12004_K254	Proliferating cell nuclear antigen YYLAPKIEDEEGS K.YYLAPK*IEDEEGS.-	1.55667
Q14247_K235	Src substrate cortactin GFGGKFGVQTDR K.GFGGK*FGVQTDR.Q	1.55958
P17612_K48	cAMP-dependent protein kinase catalytic subunit alpha IKTLGTGSFGR R.IK*TLGTGSFGR.V	1.56
Q6UVK1_K465	Chondroitin sulfate proteoglycan 4 KSQVLFSVTR R.K*SQVLFSVTR.G	1.56417
Q9NYQ7_K2131	Cadherin EGF LAG seven-pass G-type receptor 3 VLYDACPKSLR R.VLYDACPK*SLR.S	1.56417
Q9NX63_K45	MICOS complex subunit MIC19 ESSPSGSKSQR K.ESSPSGSK*SQR.Y	1.56417
Q99832_K250	T-complex protein 1 subunit eta AEKDNAEIR K.AEK*DNAEIR.V	1.56583
Q15149_K1725	Plectin ASFAEKTAQLER R.ASFAEK*TAQLER.S	1.56667
Q13467_K113	Frizzled-5 AKAGCSPLMR R.AK*AGCSPLMR.Q	1.56833
P68431_K15	Histone H3.1 STGGKAPR R.K*STGGK*APR.K	1.57	P84243_K15, Q16695_K15, Q71DI3_K15
P35579_K1845	Myosin-9 LKDVLLQVDDER K.LK*DVLLQVDDER.R	1.57
Q07954_K806	Prolow-density lipoprotein receptor-related protein 1 MYDAQQQQVGTNKCR R.MYDAQQQQVGTNK*CR.V	1.57083
P15880_K275	40S ribosomal protein S2 SPYQEFTDHLVKTHTR K.SPYQEFTDHLVK*THTR.V	1.57167
Q13332_K144	Receptor-type tyrosine-protein phosphatase S EDQLPSGFPNIDMGPQLKVVER R.EDQLPSGFPNIDMGPQLK*VVER.T	1.5725
P16144_K662	Integrin beta-4 MVDELKR K.MVDELK*R.A	1.5725
Q14247_K272	Src substrate cortactin TGFGGKFGVQSER K.TGFGGK*FGVQSER.Q	1.5725
P00558_K146	Phosphoglycerate kinase 1 AEPAKIEAFR K.AEPAK*IEAFR.A	1.57417
Q9NX63_K37	MICOS complex subunit MIC19 MKESSPSGSK R.MK*ESSPSGSK*SQR.Y	1.57417
P11142_K251	Heat shock cognate 71 kDa protein KDISENK K.K*DISENK*R.A	1.575
P06756_K535	Integrin alpha-V QKGAIR K.LK*QK*GAIR.R	1.57667
P06756_K533	Integrin alpha-V LKQK K.LK*QK*GAIR.R	1.57667
Q00610_K1264	Clathrin heavy chain 1 EVCFACVDGKEFR K.EVCFACVDGK*EFR.L	1.57667
Q13813_K1543	Spectrin alpha chain, non-erythrocytic 1 AQMIEKR K.AQMIEK*R.S	1.57833
P56192_K729	Methionine--tRNA ligase, cytoplasmic IKGSEADR R.IK*GSEADR.Q	1.57917
P45877_K49	Peptidyl-prolyl cis-trans isomerase C IGDKDVGR R.IGDK*DVGR.I	1.58
Q15262_K244	Receptor-type tyrosine-protein phosphatase kappa NGEDIPVAQTKNINHR R.NGEDIPVAQTK*NINHR.R	1.58
P35579_K202	Myosin-9 KDQGELER K.K*DQGELER.Q	1.58167
Q14517_K2562	Protocadherin Fat 1 ETPAEKVISVR R.ETPAEK*VISVR.L	1.585
O15067_K639	Phosphoribosylformylglycinamidine synthase KEFFLQR R.K*EFFLQR.K	1.585
Q13011_K83	Delta NAMNKVFWR R.NAMNK*VFWR.E	1.58833
P32004_K180	Neural cell adhesion molecule L1 ILHIKQDER K.ILHIK*QDER.V	1.59
O75534_K307	Cold shock domain-containing protein E1 SKVTLLEGDHVR K.SK*VTLLEGDHVR.F	1.59
P05106_K98	Integrin beta-3 VLEDRPLSDKGSGDSSQVTQVSPQR R.VLEDRPLSDK*GSGDSSQVTQVSPQR.I	1.59
Q86XX4_K2396	Extracellular matrix organizing protein FRAS1 VSYSHDGSNSLKDR R.VSYSHDGSNSLK*DR.F	1.59333
P07942_K1368	Laminin subunit beta-1 ESQFKEK R.ESQFK*EK*QEEQAR.L	1.59417
O00560_K124	Syntenin-1 DQDGKIGLR K.DQDGK*IGLR.L	1.5975
O60245_K875	Protocadherin-7 SLHIPLTQDIAGDPSYEISKQR R.SLHIPLTQDIAGDPSYEISK*QR.L	1.59833
P21589_K471	5'-nucleotidase VVKLDVLCTK R.VVK*LDVLCTK*CR.V	1.6
P50990_K37	T-complex protein 1 subunit theta NIQACKELAQTTR R.NIQACK*ELAQTTR.T	1.6
Q14517_K3783	Protocadherin Fat 1 AAVCLCKEGR R.AAVCLCK*EGR.C	1.60333
Q14574_K381	Desmocollin-3 IPIEDKDLINTANWR R.IPIEDK*DLINTANWR.V	1.60625
P00533_K487	Epidermal growth factor receptor LFGTSGQKTK K.LFGTSGQK*TK*IISNR.G	1.60833
Q96JJ7_K164	Protein disulfide-isomerase TMX3 VFFVYVGGESPLK R.VFFVYVGGESPLK*.E	1.61
O95292_K174	Vesicle-associated membrane protein-associated protein B/C VMEECKR K.VMEECK*R.L	1.61
Q14247_K161	Src substrate cortactin DYSSGFGGKYGVQADR K.DYSSGFGGK*YGVQADR.V	1.6125
P83881_K38	60S ribosomal protein L36a DSLYAQGKR K.DSLYAQGK*R.R	1.61333
P07942_K1370	Laminin subunit beta-1 EKQEEQAR K.EK*QEEQAR.L	1.615
P23528_K78	Cofilin-1 MLPDKDCR K.MLPDK*DCR.Y	1.615
P21333_K704	Filamin-A HGGKAPLR K.HGGK*APLR.V	1.615
P09382_K108	Galectin-1 LPDGYEFKFPNR K.LPDGYEFK*FPNR.L	1.61667
Q6V0I7_K1251	Protocadherin Fat 4 VSASDVDEGNNGLIHYSIIKGNEER R.VSASDVDEGNNGLIHYSIIK*GNEER.Q	1.6175
P12956_K129	X-ray repair cross-complementing protein 6 GQQGQKR K.GQQGQK*R.F	1.61833
P30044_K146	Peroxiredoxin-5, mitochondrial AEGKVR R.AHK*AEGK*VR.L	1.62
P30044_K142	Peroxiredoxin-5, mitochondrial AHKAEGK R.AHK*AEGK*VR.L	1.62
Q07954_K587	Prolow-density lipoprotein receptor-related protein 1 QKIDGTER R.QK*IDGTER.E	1.62167	Q9NZR2_K584
P0DP23_K31	Calmodulin-1 DGDGTITTKELGTVMR K.DGDGTITTK*ELGTVMR.S	1.62333	P0DP24_K31, P0DP25_K31
P16949_K119	Stathmin EAQMAAKLER R.EAQMAAK*LER.L	1.62375
P14618_K66	Pyruvate kinase PKM EMIKSGMNVAR K.EMIK*SGMNVAR.L	1.625
O15020_K1909	Spectrin beta chain, non-erythrocytic 2 QLLLDTTDKFR R.QLLLDTTDK*FR.F	1.62667
P08865_K52	40S ribosomal protein SA SDGIYIINLKR K.SDGIYIINLK*R.T	1.62833
P80303_K84	Nucleobindin-2 ADIEEIKSGR K.ADIEEIK*SGR.L	1.63208
Q6EMK4_K154	Vasorin LLELKLQDNELR R.LLELK*LQDNELR.A	1.63583
Q9BUQ8_K196	Probable ATP-dependent RNA helicase DDX23 KQFQDLGR R.K*QFQDLGR.K	1.63583
P61513_K13	60S ribosomal protein L37a VGIVGKYGTR K.VGIVGK*YGTR.Y	1.63667
P08195_K257	4F2 cell-surface antigen heavy chain VK R.LDYLSSLK*VK*.G	1.63875
P08195_K255	4F2 cell-surface antigen heavy chain LDYLSSLKVK R.LDYLSSLK*VK*.G	1.63875
Q14165_K69	Malectin KDPLEGR R.K*DPLEGR.V	1.64333
P54136_K557	Arginine--tRNA ligase, cytoplasmic LANIDEEMLQKAAR R.LANIDEEMLQK*AAR.E	1.64375
O15230_K1940	Laminin subunit alpha-5 TQCLCKPGYAGASCER R.TQCLCK*PGYAGASCER.C	1.65
P06858_K129	Lipoprotein lipase AQEHYPVSAGYTKLVGQDVAR R.AQEHYPVSAGYTK*LVGQDVAR.F	1.6525
P52565_K52	Rho GDP-dissociation inhibitor 1 YKEALLGR K.YK*EALLGR.V	1.655
P41252_K375	Isoleucine--tRNA ligase, cytoplasmic DADKSIIR K.DADK*SIIR.T	1.65667
P53675_K742	Clathrin heavy chain 2 TGQIKEVER K.TGQIK*EVER.I	1.6575	Q00610_K742
P35579_K1724	Myosin-9 GALALEEKR K.GALALEEK*R.R	1.6575
O00159_K404	Unconventional myosin-Ic SLASKDVESPSWR R.SLASK*DVESPSWR.S	1.65917
P38159_K63	RNA-binding motif protein, X chromosome GFAFVTFESPADAKDAAR R.GFAFVTFESPADAK*DAAR.D	1.66
P41252_K903	Isoleucine--tRNA ligase, cytoplasmic AEPDHMVLGKR R.AEPDHMVLGK*R.L	1.66
P14866_K302	Heterogeneous nuclear ribonucleoprotein L NDQDTWDYTNPNLSGQGDPGSNPNKR K.NDQDTWDYTNPNLSGQGDPGSNPNK*R.Q	1.66
Q16629_K70	Serine/arginine-rich splicing factor 7 GLDGKVICGSR R.GLDGK*VICGSR.V	1.665
P40222_K240	Alpha-taxilin SKLESLCR R.SK*LESLCR.E	1.665
P52272_K242	Heterogeneous nuclear ribonucleoprotein M DGKSR R.ADILEDK*DGK*SR.G	1.66667
P52272_K239	Heterogeneous nuclear ribonucleoprotein M ADILEDKDGK R.ADILEDK*DGK*SR.G	1.66667
P49207_K85	60S ribosomal protein L34 AYGGSMCAKCVR R.AYGGSMCAK*CVR.D	1.6675
O75955_K285	Flotillin-1 KPAEAER R.K*PAEAER.Y	1.6675
P11047_K1355	Laminin subunit gamma-1 KGR K.ALAEEAAK*K*GR.D	1.66958
P11047_K1354	Laminin subunit gamma-1 ALAEEAAKK K.ALAEEAAK*K*GR.D	1.66958
Q15149_K2182	Plectin QLQLAQEAAQKR R.QLQLAQEAAQK*R.L	1.67
P55285_K276	Cadherin-6 FPQSTYQFKTPESSPPGTPIGR R.FPQSTYQFK*TPESSPPGTPIGR.I	1.67167
P08581_K599	Hepatocyte growth factor receptor FDLKK R.NNK*FDLK*K*TR.V	1.67167
P08581_K600	Hepatocyte growth factor receptor KTR R.NNK*FDLK*K*TR.V	1.67167
P08581_K595	Hepatocyte growth factor receptor NNKFDLK R.NNK*FDLK*K*TR.V	1.67167
Q15149_K1175	Plectin AQAEVEGLGKGVAR K.AQAEVEGLGK*GVAR.L	1.6725
P26006_K897	Integrin alpha-3 AKSETVLTCATGR K.AK*SETVLTCATGR.A	1.675
P16949_K53	Stathmin KLEAAEER K.K*LEAAEER.R	1.675
Q6YHK3_K86	CD109 antigen GSFKTLTLPSLPLNSADEIYELR K.GSFK*TLTLPSLPLNSADEIYELR.V	1.68
P46777_K284	60S ribosomal protein L5 KASFLR R.VAQK*K*ASFLR.A	1.68
P46777_K283	60S ribosomal protein L5 VAQKK R.VAQK*K*ASFLR.A	1.68
P67775_K41	Serine/threonine-protein phosphatase 2A catalytic subunit alpha isoform EILTKESNVQEVR K.EILTK*ESNVQEVR.C	1.68
P41252_K132	Isoleucine--tRNA ligase, cytoplasmic YSAEWKSTVSR R.YSAEWK*STVSR.L	1.68333
P53999_K80	Activated RNA polymerase II transcriptional coactivator p15 GKVLIDIR K.GK*VLIDIR.E	1.685
P12956_K338	X-ray repair cross-complementing protein 6 EETEELKR K.EETEELK*R.F	1.68667
O00468_K77	Agrin GKDLVAR K.GK*DLVAR.E	1.68667
O96005_K224	Cleft lip and palate transmembrane protein 1 NLLTGETEADPEMIKR K.NLLTGETEADPEMIK*R.A	1.68667
P05362_K67	Intercellular adhesion molecule 1 KELLLPGNNR K.K*ELLLPGNNR.K	1.68917
P60660_K26	Myosin light polypeptide 6 TGDGKILYSQCGDVMR R.TGDGK*ILYSQCGDVMR.A	1.68917
Q8TCT9_K61	Minor histocompatibility antigen H13 GKNASDMPETITSR R.GK*NASDMPETITSR.D	1.69
P78371_K284	T-complex protein 1 subunit beta ILKHGINCFINR R.ILK*HGINCFINR.Q	1.69
Q96TA1_K430	Protein Niban 2 FDVSSTSVFKQR R.FDVSSTSVFK*QR.A	1.69167
P31689_K136	DnaJ homolog subfamily A member 1 NVICDKCEGR K.NVICDK*CEGR.G	1.6925
P25789_K210	Proteasome subunit alpha type-4 LSAEKVEIATLTR K.LSAEK*VEIATLTR.E	1.69333
P04075_K140	Fructose-bisphosphate aldolase A KDGADFAK K.K*DGADFAK*WR.C	1.69333	P09972_K140
P61019_K131	Ras-related protein Rab-2A KEEGEAFAR R.EVK*K*EEGEAFAR.E	1.695
P50281_K337	Matrix metalloproteinase-14 GEMFVFKER R.GEMFVFK*ER.W	1.6975
P20908_K1708	Collagen alpha-1 ENPGSWFSEFKR K.ENPGSWFSEFK*R.G	1.7
Q16658_K43	Fascin KQIWTLEQPPDEAGSAAVCLR K.K*QIWTLEQPPDEAGSAAVCLR.S	1.7
Q9Y2W1_K486	Thyroid hormone receptor-associated protein 3 KTEELEEESFPER R.K*TEELEEESFPER.S	1.7
Q13011_K231	Delta KMMADEALGSGLVSR R.K*MMADEALGSGLVSR.V	1.70083
Q09666_K326	Neuroblast differentiation-associated protein AHNAK EGQTPKAGLR R.EGQTPK*AGLR.V	1.70167
Q9H0X9_K446	Oxysterol-binding protein-related protein 5 KPYNPILGETFR K.K*PYNPILGETFR.C	1.70333
O43707_K331	Alpha-actinin-4 TIQEMQQKLEDFR K.TIQEMQQK*LEDFR.D	1.70583
O60437_K492	Periplakin YEVLKTENPGDASDLQGR R.YEVLK*TENPGDASDLQGR.Q	1.70583
P50991_K29	T-complex protein 1 subunit delta DKPAQIR R.DK*PAQIR.F	1.70583
Q15365_K314	Poly QMSGAQIKIANPVEGSSGR R.QMSGAQIK*IANPVEGSSGR.Q	1.7075
Q16352_K290	Alpha-internexin SKFANLNEQAAR K.SK*FANLNEQAAR.S	1.7075
P41252_K641	Isoleucine--tRNA ligase, cytoplasmic FKEEGVR R.FK*EEGVR.D	1.70833
Q08J23_K257	RNA cytosine C KEILFYDR R.K*EILFYDR.I	1.71
Q02818_K177	Nucleobindin-1 DLAQYDAAHHEEFKR R.DLAQYDAAHHEEFK*R.Y	1.71083
Q02487_K381	Desmocollin-2 VTVEDKDLVNTANWR R.VTVEDK*DLVNTANWR.A	1.71167
P13797_K315	Plastin-3 GQKEGEPR K.GQK*EGEPR.I	1.7125
P12235_K245	ADP/ATP translocase 1 KGADIMYTGTVDCWR R.K*GADIMYTGTVDCWR.K	1.715
P08648_K588	Integrin alpha-5 EDCREMKIYLR R.EDCREMK*IYLR.N	1.715
P23229_K310	Integrin alpha-6 GIVSKDEITFVSGAPR K.GIVSK*DEITFVSGAPR.A	1.71583
Q00839_K31	Heterogeneous nuclear ribonucleoprotein U GLKAELMER K.GLK*AELMER.L	1.71833
Q7Z3B1_K180	Neuronal growth regulator 1 HISPSAKPFENGQYLDIYGITR R.HISPSAK*PFENGQYLDIYGITR.D	1.72
P01130_K518	Low-density lipoprotein receptor ENGSKPR R.ENGSK*PR.A	1.72167
P07996_K919	Thrombospondin-1 LVPNPDQKDSDGDGR R.LVPNPDQK*DSDGDGR.G	1.72333
Q12907_K303	Vesicular integral-membrane protein VIP36 SPKDNVDDPTGNFR K.SPK*DNVDDPTGNFR.S	1.72333
P35052_K383	Glypican-1 LVSEAKAQLR R.ERPPSGTLEK*LVSEAK*AQLR.D	1.725
P07814_K328	Bifunctional glutamate/proline--tRNA ligase KGSQFGQSCCLR K.K*GSQFGQSCCLR.A	1.72667
P60842_K309	Eukaryotic initiation factor 4A-I DFTVSAMHGDMDQKER R.DFTVSAMHGDMDQK*ER.D	1.72917
Q9Y2W1_K711	Thyroid hormone receptor-associated protein 3 YKDDPVDLR K.YK*DDPVDLR.L	1.73
P25705_K434	ATP synthase subunit alpha, mitochondrial QVAGTMKLELAQYR K.QVAGTMK*LELAQYR.E	1.73125
Q9NV96_K279	Cell cycle control protein 50A KSDLHPTLPAGR R.K*SDLHPTLPAGR.Y	1.73167
Q14204_K3480	Cytoplasmic dynein 1 heavy chain 1 STALLKSLSAER R.STALLK*SLSAER.E	1.7325
Q13421_K306	Mesothelin TACPSGKK R.EVEK*TACPSGK*K*AR.E	1.73583
Q13421_K307	Mesothelin KAR R.EVEK*TACPSGK*K*AR.E	1.73583
Q9HB71_K223	Calcyclin-binding protein QAKGDTEF R.EK*QAK*GDTEF.-	1.73667
Q9HB71_K220	Calcyclin-binding protein EKQAK R.EK*QAK*GDTEF.-	1.73667
Q01813_K688	ATP-dependent 6-phosphofructokinase, platelet type NFGTKISAR R.NFGTK*ISAR.A	1.73667
P11717_K1230	Cation-independent mannose-6-phosphate receptor VEGDNCEVKDPR R.VEGDNCEVK*DPR.H	1.73833
O95347_K222	Structural maintenance of chromosomes protein 2 SSYLEYQKVMR R.SSYLEYQK*VMR.E	1.74
Q15149_K4480	Plectin GLVDKIMVDR K.GLVDK*IMVDR.I	1.7425
P23229_K127	Integrin alpha-6 EDQWMGVTVQSQGPGGKVVTCAHR K.EDQWMGVTVQSQGPGGK*VVTCAHR.Y	1.74333
Q8WXD0_K130	Relaxin receptor 2 ETELECVNGDLK K.ETELECVNGDLK*.S	1.74333
P05556_K136	Integrin beta-1 FK R.SGEPQTFTLK*FK*.R	1.745
O15031_K1159	Plexin-B2 TLTETDLYCEPPEVQPPPKR K.TLTETDLYCEPPEVQPPPK*R.R	1.74625
P14618_K270	Pyruvate kinase PKM IISKIENHEGVR K.IISK*IENHEGVR.R	1.74917
P06213_K476	Insulin receptor MEEVSGTKGR K.MEEVSGTK*GR.Q	1.75167
P39019_K144	40S ribosomal protein S19 KH R.IAGQVAAANK*K*H.-	1.755
P39019_K143	40S ribosomal protein S19 IAGQVAAANKK R.IAGQVAAANK*K*H.-	1.755
O95864_K108	Acyl-CoA 6-desaturase NSKITEDFR K.NSK*ITEDFR.A	1.755
P21333_K724	Filamin-A VQVQDNEGCPVEALVKDNGNGTYSCSYVPR R.VQVQDNEGCPVEALVK*DNGNGTYSCSYVPR.K	1.7575
P35241_K520	Radixin VTETQKNER R.VTETQK*NER.V	1.7575
Q9Y490_K1171	Talin-1 KAAGHPGDPESQQR K.K*AAGHPGDPESQQR.L	1.75833
P55060_K17	Exportin-2 KTLDPDPAIR K.K*TLDPDPAIR.R	1.76
P61421_K288	V-type proton ATPase subunit d 1 LLFEGAGSNPGDKTLEDR K.LLFEGAGSNPGDK*TLEDR.F	1.76
P49368_K249	T-complex protein 1 subunit gamma KGESQTDIEITR K.K*GESQTDIEITR.E	1.76083
Q13308_K518	Inactive tyrosine-protein kinase 7 FTPPPQPQQCMEFDKEATVPCSATGR K.FTPPPQPQQCMEFDK*EATVPCSATGR.E	1.7625
P13612_K526	Integrin alpha-4 KAESPPR R.K*AESPPR.F	1.7625
P13639_K439	Elongation factor 2 KEDLYLK K.K*EDLYLK*PIQR.T	1.7625
P35580_K1782	Myosin-10 SAAQKSDNAR R.SAAQK*SDNAR.Q	1.76333
P25705_K132	ATP synthase subunit alpha, mitochondrial EGDIVKR K.EGDIVK*R.T	1.76333
Q01844_K644	RNA-binding protein EWS MDKGEHR K.MDK*GEHR.Q	1.76417
P11940_K231	Polyadenylate-binding protein 1 SKGFGFVSFER K.SK*GFGFVSFER.H	1.765	Q9H361_K231
P04406_K227	Glyceraldehyde-3-phosphate dehydrogenase VIPELNGKLTGMAFR K.VIPELNGK*LTGMAFR.V	1.765
P21333_K916	Filamin-A LDVQFSGLTKGDAVR K.LDVQFSGLTK*GDAVR.D	1.765
P0DP23_K76	Calmodulin-1 KMK R.K*MK*DTDSEEEIR.E	1.76625	P0DP24_K76, P0DP25_K76
P32004_K515	Neural cell adhesion molecule L1 VKDATQITQGPR K.VK*DATQITQGPR.S	1.77
P07814_K360	Bifunctional glutamate/proline--tRNA ligase CKIQPHPR R.CK*IQPHPR.T	1.7725
P18206_K316	Vinculin VGELCAGKER K.VGELCAGK*ER.R	1.77333
P60842_K54	Eukaryotic initiation factor 4A-I GIYAYGFEKPSAIQQR R.GIYAYGFEK*PSAIQQR.A	1.775
P54289_K88	Voltage-dependent calcium channel subunit alpha-2/delta-1 DIEKLLSNR R.DIEK*LLSNR.S	1.77667
P11142_K246	Heat shock cognate 71 kDa protein MVNHFIAEFKR R.MVNHFIAEFK*R.K	1.77667
P05204_K16	Non-histone chromosomal protein HMG-17 AKVK K.AK*VK*DEPQR.R	1.77667
P35579_K613	Myosin-9 FVSELWKDVDR K.FVSELWK*DVDR.I	1.77667
P68104_K165	Elongation factor 1-alpha 1 MDSTEPPYSQKR K.MDSTEPPYSQK*R.Y	1.7775	Q5VTE0_K165
P23229_K986	Integrin alpha-6 GLDSKASLILR R.GLDSK*ASLILR.S	1.77917
O00571_K66	ATP-dependent RNA helicase DDX3X DKDAYSSFGSR K.DK*DAYSSFGSR.S	1.78
P06744_K440	Glucose-6-phosphate isomerase GKSTEEAR R.GK*STEEAR.K	1.78
P02786_K665	Transferrin receptor protein 1 LTTDFGNAEKTDR R.LTTDFGNAEK*TDR.F	1.78167
Q15046_K479	Lysine--tRNA ligase SKEGLTER R.SK*EGLTER.F	1.78167
P23284_K98	Peptidyl-prolyl cis-trans isomerase B VIKDFMIQGGDFTR R.VIK*DFMIQGGDFTR.G	1.78167
P30533_K107	Alpha-2-macroglobulin receptor-associated protein LDGLDEDGEKEAR K.LDGLDEDGEK*EAR.L	1.7825
O75369_K2470	Filamin-B AKVTGQR K.AK*VTGQR.L	1.7825
P07942_K158	Laminin subunit beta-1 SSDFGKTWGVYR R.SSDFGK*TWGVYR.Y	1.7825
Q92688_K68	Acidic leucine-rich nuclear phosphoprotein 32 family member B KLELSENR K.K*LELSENR.I	1.785
O00571_K264	ATP-dependent RNA helicase DDX3X KQYPISLVLAPTR R.K*QYPISLVLAPTR.E	1.785
P26038_K391	Moesin LAKER R.AQSEAEK*LAK*ER.Q	1.78583
P26038_K388	Moesin AQSEAEKLAK R.AQSEAEK*LAK*ER.Q	1.78583
P00387_K164	NADH-cytochrome b5 reductase 3 KSNPIIR K.K*SNPIIR.T	1.78833
Q15904_K380	V-type proton ATPase subunit S1 KGSLLVAR K.K*GSLLVAR.T	1.78917
P62244_K88	40S ribosomal protein S15a DLEKWQNNLLPSR K.DLEK*WQNNLLPSR.Q	1.79167
P61254_K36	60S ribosomal protein L26 IMSSPLSKELR K.IMSSPLSK*ELR.Q	1.79375	Q9UNX3_K36
P61247_K63	40S ribosomal protein S3a IASDGLKGR K.IASDGLK*GR.V	1.795
Q5T9A4_K183	ATPase family AAA domain-containing protein 3B HKNEMLR R.HK*NEMLR.V	1.7975
P46531_K185	Neurogenic locus notch homolog protein 1 QDVNECGQKPGLCR R.QDVNECGQK*PGLCR.H	1.7975
P15328_K44	Folate receptor alpha HHKEK R.TELLNVCMNAK*HHK*.E	1.8
P26006_K620	Integrin alpha-3 ECGPDNKCESNLQMR K.ECGPDNK*CESNLQMR.A	1.8
P61247_K249	40S ribosomal protein S3a ATGDETGAKVER K.ATGDETGAK*VER.A	1.80167
Q9P258_K124	Protein RCC2 EVPKQQAAYR K.EVPK*QQAAYR.N	1.8025
Q15149_K3476	Plectin TTVKDLSELGSVR K.TTVK*DLSELGSVR.T	1.8025
Q00325_K234	Phosphate carrier protein, mitochondrial QIPYTMMKFACFER R.QIPYTMMK*FACFER.T	1.80458
P61247_K56	40S ribosomal protein S3a TQGTKIASDGLK R.TQGTK*IASDGLK*GR.V	1.80917
P11717_K1862	Cation-independent mannose-6-phosphate receptor DGGVCLLSGTKGASFGR K.DGGVCLLSGTK*GASFGR.L	1.81
P0CG47_K33	Polyubiquitin-B IQDKEGIPPDQQR K.IQDK*EGIPPDQQR.L	1.81083	P0CG48_K33, P62979_K33, P62987_K33
P25705_K194	ATP synthase subunit alpha, mitochondrial EPMQTGIKAVDSLVPIGR R.EPMQTGIK*AVDSLVPIGR.G	1.8125
P26641_K132	Elongation factor 1-gamma QATENAKEEVR K.QATENAK*EEVR.R	1.81417
Q86SF2_K624	N-acetylgalactosaminyltransferase 7 FTHIPSGKCLDR R.FTHIPSGK*CLDR.S	1.81417
O75882_K1133	Attractin GVKGDECQLCEVENR K.GVK*GDECQLCEVENR.Y	1.815
Q03167_K686	Transforming growth factor beta receptor type 3 KR R.VHFPIPQADMDK*K*R.F	1.815
Q03167_K685	Transforming growth factor beta receptor type 3 VHFPIPQADMDKK R.VHFPIPQADMDK*K*R.F	1.815
P51572_K204	B-cell receptor-associated protein 31 LEKAENQVLAMR K.LEK*AENQVLAMR.K	1.81583
P04899_K29	Guanine nucleotide-binding protein G EDGEKAAR R.EDGEK*AAR.E	1.81833	P63096_K29
Q15800_K284	Methylsterol monooxygenase 1 IFGTDSQYNAYNEKR R.IFGTDSQYNAYNEK*R.K	1.81833
P61247_K167	40S ribosomal protein S3a KMMEIMTR K.K*MMEIMTR.E	1.81917
P13639_K42	Elongation factor 2 STLTDSLVCKAGIIASAR K.STLTDSLVCK*AGIIASAR.A	1.82
Q86UP0_K324	Cadherin-24 KPLDFESQR R.K*PLDFESQR.S	1.8225
Q9NQS3_K301	Nectin-3 CNADANPPPFKSVWSR K.CNADANPPPFK*SVWSR.L	1.82667
Q03001_K3977	Dystonin SFSEDVISHKGDLR K.SFSEDVISHK*GDLR.Y	1.82833
Q13442_K181	28 kDa heat- and acid-stable phosphoprotein MQSLSLNK R.MQSLSLNK*.-	1.82917
Q14574_K662	Desmocollin-3 AGQAATKLLR R.AGQAATK*LLR.V	1.83333
Q01082_K1684	Spectrin beta chain, non-erythrocytic 1 LYAGLKDLAEER K.LYAGLK*DLAEER.R	1.83333
P05556_K134	Integrin beta-1 SGEPQTFTLK R.SGEPQTFTLK*.F	1.83333
O75955_K184	Flotillin-1 IGEAEAKR R.IGEAEAK*R.D	1.83417
P26639_K712	Threonine--tRNA ligase 1, cytoplasmic LQQLKEFR R.LQQLK*EFR.S	1.83417
P35579_K1024	Myosin-9 NKHEAMITDLEER K.NK*HEAMITDLEER.L	1.83792
Q6EMK4_K333	Vasorin CHFPPKNAGR R.CHFPPK*NAGR.L	1.83833
P61604_K86	10 kDa heat shock protein, mitochondrial VVLDDKDYFLFR K.VVLDDK*DYFLFR.D	1.84583
P36578_K182	60S ribosomal protein L4 KVYASQR K.K*VYASQR.M	1.84833
P11413_K432	Glucose-6-phosphate 1-dehydrogenase NVKLPDAYER K.NVK*LPDAYER.L	1.84917
P62269_K106	40S ribosomal protein S18 YSQVLANGLDNKLR K.YSQVLANGLDNK*LR.E	1.85
P05026_K113	Sodium/potassium-transporting ATPase subunit beta-1 YKDSAQR R.FLEK*YK*DSAQR.D	1.8575
P39019_K115	40S ribosomal protein S19 MVEKDQDGGR K.MVEK*DQDGGR.K	1.85833
P20645_K99	Cation-dependent mannose-6-phosphate receptor SNGKETVVGR K.SNGK*ETVVGR.L	1.86
P29401_K538	Transketolase VLDPFTIKPLDR R.VLDPFTIK*PLDR.K	1.86
P06858_K265	Lipoprotein lipase GLGDVDQLVKCSHER R.GLGDVDQLVK*CSHER.S	1.86083
O75369_K976	Filamin-B GAGGQGKLDVTILSPSR R.GAGGQGK*LDVTILSPSR.K	1.86167
Q13813_K803	Spectrin alpha chain, non-erythrocytic 1 EKEPIAASTNR R.EK*EPIAASTNR.G	1.86333
P07954_K80	Fumarate hydratase, mitochondrial STMNFKIGGVTER R.STMNFK*IGGVTER.M	1.865
P15311_K523	Ezrin ITEAEKNER R.ITEAEK*NER.V	1.86583
P06733_K256	Alpha-enolase SGKYDLDFK R.SGK*YDLDFK*SPDDPSR.Y	1.86667
Q14980_K891	Nuclear mitotic apparatus protein 1 ALQQVQEKEVR R.ALQQVQEK*EVR.A	1.86833
P60981_K19	Destrin IFYDMKVR R.IFYDMK*VR.K	1.87
P61978_K198	Heterogeneous nuclear ribonucleoprotein K VVLIGGKPDR R.VVLIGGK*PDR.V	1.87542
Q15181_K176	Inorganic pyrophosphatase VIAINVDDPDAANYNDINDVKR K.VIAINVDDPDAANYNDINDVK*R.L	1.8775
Q53GQ0_K261	Very-long-chain 3-oxoacyl-CoA reductase SAIKTVGLQSR K.SAIK*TVGLQSR.T	1.88
P35579_K1387	Myosin-9 MEDSVGCLETAEEVKR K.MEDSVGCLETAEEVK*R.K	1.88042
O00468_K1368	Agrin GGAVCEKVLGAPVPAFEGR R.GGAVCEK*VLGAPVPAFEGR.S	1.8825
P36578_K259	60S ribosomal protein L4 KLDELYGTWR R.K*LDELYGTWR.K	1.88333
P21796_K61	Voltage-dependent anion-selective channel protein 1 VTGSLETKYR K.VTGSLETK*YR.W	1.88333
Q9Y490_K1221	Talin-1 AVGDASKR R.AVGDASK*R.L	1.885
P48047_K98	ATP synthase subunit O, mitochondrial SLNDITAKER K.SLNDITAK*ER.F	1.88583
Q9H5V8_K454	CUB domain-containing protein 1 LLVPKDR K.LLVPK*DR.L	1.8875
Q9P0L0_K174	Vesicle-associated membrane protein-associated protein A KLMEECK R.K*LMEECK*R.L	1.89
P22413_K503	Ectonucleotide pyrophosphatase/phosphodiesterase family member 1 LHFAKSDR R.LHFAK*SDR.I	1.89083
P35052_K461	Glypican-1 QQIMQLKIMTNR R.QQIMQLK*IMTNR.L	1.89333
Q99500_K27	Sphingosine 1-phosphate receptor 3 EHYQYVGKLAGR R.EHYQYVGK*LAGR.L	1.895
P27816_K933	Microtubule-associated protein 4 LATNTSAPDLKNVR R.LATNTSAPDLK*NVR.S	1.89667
Q15303_K109	Receptor tyrosine-protein kinase erbB-4 GTKLYEDR R.GTK*LYEDR.Y	1.89833
P83731_K97	60S ribosomal protein L24 NQKPEVR R.NQK*PEVR.K	1.9
O15354_K405	Prosaposin receptor GPR37 QLSKEDLGFSGR R.QLSK*EDLGFSGR.A	1.9
Q6V0I7_K1809	Protocadherin Fat 4 SKYSLLVR R.SK*YSLLVR.A	1.90167
O75051_K542	Plexin-A2 DKCQQAWEPNR R.DK*CQQAWEPNR.F	1.90167
P13010_K648	X-ray repair cross-complementing protein 5 EEAIKFSEEQR R.EEAIK*FSEEQR.F	1.90333
P61026_K136	Ras-related protein Rab-10 GKGEQIAR K.GK*GEQIAR.E	1.90333
P35579_K1631	Myosin-9 DLEAHIDSANKNR K.DLEAHIDSANK*NR.D	1.90417
O95980_K230	Reversion-inducing cysteine-rich protein with Kazal motifs AEDHACQNACKR R.AEDHACQNACK*R.I	1.90583
P46777_K48	60S ribosomal protein L5 YNTPKYR K.YNTPK*YR.M	1.90667
Q13813_K2195	Spectrin alpha chain, non-erythrocytic 1 ELELQKEQR R.ELELQK*EQR.R	1.9075
P05556_K72	Integrin beta-1 KK K.K*K*GCPPDDIENPR.G	1.91083
P60866_K75	40S ribosomal protein S20 TPCGEGSKTWDR R.K*TPCGEGSK*TWDR.F	1.91083
Q9HB71_K212	Calcyclin-binding protein TINKAWVESR R.TINK*AWVESR.E	1.9125
P68366_K370	Tubulin alpha-4A chain VGINYQPPTVVPGGDLAKVQR K.VGINYQPPTVVPGGDLAK*VQR.A	1.91417	Q71U36_K370
Q12904_K35	Aminoacyl tRNA synthase complex-interacting multifunctional protein 1 EKAILQATLR K.EK*AILQATLR.E	1.915
Q86SF2_K648	N-acetylgalactosaminyltransferase 7 TTQKWEMNNIHSV K.TTQK*WEMNNIHSV.-	1.915
Q9NR28_K219	Diablo IAP-binding mitochondrial protein QKTQEEGEER R.QK*TQEEGEER.A	1.91583
Q07954_K646	Prolow-density lipoprotein receptor-related protein 1 TLIEGKMTHPR K.TLIEGK*MTHPR.A	1.91667
P21589_K232	5'-nucleotidase LIAQKVR K.LIAQK*VR.G	1.92083
P12429_K263	Annexin A3 ALKGIGTDEFTLNR R.ALK*GIGTDEFTLNR.I	1.92167
Q68EM7_K9	Rho GTPase-activating protein 17 MKQLANQTVGR R.MK*QLANQTVGR.A	1.92167
Q14151_K829	Scaffold attachment factor B2 DGWGGYGSDKR R.DGWGGYGSDK*R.L	1.9225
O15372_K274	Eukaryotic translation initiation factor 3 subunit H QQQQKHQYQQR K.QQQQK*HQYQQR.R	1.92333
Q6V0I7_K1675	Protocadherin Fat 4 CEEKTVGR R.CEEK*TVGR.L	1.92833
P17301_K884	Integrin alpha-2 SVACDVGYPALKR K.SVACDVGYPALK*R.E	1.93
Q14204_K2286	Cytoplasmic dynein 1 heavy chain 1 KIIDSVR R.K*IIDSVR.G	1.93
Q9H7Z7_K225	Prostaglandin E synthase 2 EAQQVYGGKEAR K.EAQQVYGGK*EAR.T	1.93333
P50895_K482	Basal cell adhesion molecule GHPDPKLSWSQLGGSPAEPIPGR R.GHPDPK*LSWSQLGGSPAEPIPGR.Q	1.935
P30101_K129	Protein disulfide-isomerase A3 TADGIVSHLKK R.TADGIVSHLK*K*QAGPASVPLR.T	1.935
Q13813_K2404	Spectrin alpha chain, non-erythrocytic 1 ETENVKSSEEIESAFR R.ETENVK*SSEEIESAFR.A	1.93667
P51805_K622	Plexin-A3 LQLLSKETGVR R.LQLLSK*ETGVR.F	1.93917
O43657_K179	Tetraspanin-6 SCCKLEDCTPQR K.SCCK*LEDCTPQR.D	1.94167
P43007_K239	Neutral amino acid transporter A KLGSEGEDLIR K.K*LGSEGEDLIR.F	1.9425
P53621_K607	Coatomer subunit alpha KYDEVLHMVR R.K*YDEVLHMVR.N	1.94417
P14866_K493	Heterogeneous nuclear ribonucleoprotein L FSTPEQAAKNR R.FSTPEQAAK*NR.I	1.94417
Q12884_K591	Prolyl endopeptidase FAP KLGVYEVEDQITAVR R.K*LGVYEVEDQITAVR.K	1.945
P27816_K946	Microtubule-associated protein 4 VGSTENIKHQPGGGR K.VGSTENIK*HQPGGGR.A	1.945
Q9H307_K157	Pinin FKQESTVATER K.FK*QESTVATER.Q	1.9475
Q15084_K245	Protein disulfide-isomerase A6 IFQKGESPVDYDGGR K.IFQK*GESPVDYDGGR.T	1.94833
Q15149_K4173	Plectin GLILKDHGIR K.GLILK*DHGIR.L	1.95
Q02978_K57	Mitochondrial 2-oxoglutarate/malate carrier protein MQLSGEGAKTR R.MQLSGEGAK*TR.E	1.95083
Q01974_K382	Tyrosine-protein kinase transmembrane receptor ROR2 NPGGQMEGPWCFTQNKNVR R.NPGGQMEGPWCFTQNK*NVR.M	1.9525
Q15149_K2037	Plectin KASDSELER R.K*ASDSELER.Q	1.95417
Q9P0L0_K180	Vesicle-associated membrane protein-associated protein A LMEECKR R.K*LMEECK*R.L	1.955
P25788_K65	Proteasome subunit alpha type-3 LYEEGSNKR K.LYEEGSNK*R.L	1.96667
Q14574_K180	Desmocollin-3 GVDKEPLNLFYIER R.GVDK*EPLNLFYIER.D	1.9675
P62899_K31	60S ribosomal protein L31 EYTINIHKR R.EYTINIHK*R.I	1.96875
P46777_K27	60S ribosomal protein L5 EGKTDYYAR R.EGK*TDYYAR.K	1.97333
P68366_K401	Tubulin alpha-4A chain FDLMYAKR K.FDLMYAK*R.A	1.97667	Q71U36_K401
Q00839_K551	Heterogeneous nuclear ribonucleoprotein U QMADTGKLNTLLQR K.QMADTGK*LNTLLQR.A	1.97667
Q15149_K1055	Plectin TLKPEEQR R.TLK*PEEQR.Q	1.97667
Q99497_K188	Parkinson disease protein 7 APLVLKD K.APLVLK*D.-	1.97833
P78371_K441	T-complex protein 1 subunit beta EAVAMESYAKALR K.EAVAMESYAK*ALR.M	1.9825
P41221_K348	Protein Wnt-5a GYDQFKTVQTER R.GYDQFK*TVQTER.C	1.9825
P35579_K1338	Myosin-9 QVEDEKNSFR K.QVEDEK*NSFR.E	1.98417
P0DMV8_K319	Heat shock 70 kDa protein 1A STLEPVEKALR R.STLEPVEK*ALR.D	1.98417	P0DMV9_K319, P17066_K321, P48741_K321
Q14574_K281	Desmocollin-3 LKYSILQQTPR R.LK*YSILQQTPR.S	1.98583
A6NMY6_K28	Putative annexin A2-like protein LSLEGDHSTPPSAYGSVKAYTNFDAER K.LSLEGDHSTPPSAYGSVK*AYTNFDAER.D	1.98667	P07355_K28
P04908_K120	Histone H2A type 1-B/E K R.VTIAQGGVLPNIQAVLLPK*K*.T	1.99	P0C0S8_K120, P20671_K120, Q16777_K120, Q6FI13_K120, Q7L7L0_K120, Q93077_K120, Q96KK5_K120, Q99878_K120, Q9BTM1_K120
P04908_K119	Histone H2A type 1-B/E VTIAQGGVLPNIQAVLLPKK R.VTIAQGGVLPNIQAVLLPK*K*.T	1.99	P0C0S8_K119, P20671_K119, Q16777_K119, Q6FI13_K119, Q7L7L0_K119, Q93077_K119, Q96KK5_K119, Q99878_K119, Q9BTM1_K119
Q13641_K328	Trophoblast glycoprotein DRLTCAYPEKMR K.DRLTCAYPEK*MR.N	1.99
Q6YHK3_K1018	CD109 antigen TYTWLKGHQK R.TYTWLK*GHQK*SNGEFWDPGR.V	1.99
Q9P0L0_K188	Vesicle-associated membrane protein-associated protein A LQGEMMKLSEENR R.LQGEMMK*LSEENR.H	1.99083
Q8WXI7_K12412	Mucin-16 KFNTTER R.K*FNTTER.V	1.99083
Q09666_K134	Neuroblast differentiation-associated protein AHNAK LKSEDGVEGDLGETQSR R.LK*SEDGVEGDLGETQSR.T	1.9925
P02751_K149	Fibronectin CHEGGQSYKIGDTWR R.CHEGGQSYK*IGDTWR.R	1.99333
Q9BQ39_K432	ATP-dependent RNA helicase DDX50 EITLKGFR R.EITLK*GFR.E	1.99333
Q71U36_K338	Tubulin alpha-1A chain TKR K.DVNAAIATIK*TK*R.T	1.995
Q71U36_K336	Tubulin alpha-1A chain DVNAAIATIKTK K.DVNAAIATIK*TK*R.T	1.995
P0DMV8_K526	Heat shock 70 kDa protein 1A YKAEDEVQR K.YK*AEDEVQR.E	1.995	P0DMV9_K526, P34931_K528
Q14980_K284	Nuclear mitotic apparatus protein 1 DKNESLTMR R.DK*NESLTMR.L	1.995
P32119_K119	Peroxiredoxin-2 LSEDYGVLKTDEGIAYR R.LSEDYGVLK*TDEGIAYR.G	1.99542
P62820_K61	Ras-related protein Rab-1A TIKLQIWDTAGQER K.TIK*LQIWDTAGQER.F	1.99625	Q9H0U4_K58
P35241_K165	Radixin LTKEQWEER K.LTK*EQWEER.I	1.99667
P60866_K67	40S ribosomal protein S20 KTPCGEGSK R.K*TPCGEGSK*TWDR.F	2.00417
Q6YHK3_K471	CD109 antigen TYIQLKTR K.TYIQLK*TR.D	2.00917
Q15149_K1573	Plectin QSSEAEIQAKAR R.QSSEAEIQAK*AR.Q	2.01
Q15262_K722	Receptor-type tyrosine-protein phosphatase kappa ETKTQCVR K.ETK*TQCVR.I	2.01208
Q14980_K925	Nuclear mitotic apparatus protein 1 KAGEQQETASR R.K*AGEQQETASR.E	2.01208
Q9NZV1_K176	Cysteine-rich motor neuron 1 protein PDCSKAR R.IEEEK*PDCSK*AR.C	2.0125
Q9NZV1_K171	Cysteine-rich motor neuron 1 protein IEEEKPDCSK R.IEEEK*PDCSK*AR.C	2.0125
Q9Y6N7_K282	Roundabout homolog 1 RPSNLAVTVDDSAEFKCEAR K.RPSNLAVTVDDSAEFK*CEAR.G	2.0125
Q9Y230_K427	RuvB-like 2 GTEVQVDDIKR K.GTEVQVDDIK*R.V	2.015
Q8WWI1_K794	LIM domain only protein 7 ESQNQKSTVPSR R.ESQNQK*STVPSR.R	2.0225
P60866_K59	40S ribosomal protein S20 MPTKTLR R.MPTK*TLR.I	2.025
Q08345_K112	Epithelial discoidin domain-containing receptor 1 HAGGLGKEFSR R.HAGGLGK*EFSR.S	2.02667
Q99536_K391	Synaptic vesicle membrane protein VAT-1 homolog VLLVPGPEKEN K.VLLVPGPEK*EN.-	2.0275
P17813_K556	Endoglin TGTLSCTVALRPKTGSQDQEVHR K.TGTLSCTVALRPK*TGSQDQEVHR.T	2.02833
Q86XX4_K2523	Extracellular matrix organizing protein FRAS1 EKIR R.YVLHK*EK*IR.E	2.03125
Q86XX4_K2521	Extracellular matrix organizing protein FRAS1 YVLHKEK R.YVLHK*EK*IR.E	2.03125
P05556_K87	Integrin beta-1 GSKDIK R.GSK*DIK*K*NK*NVTNR.S	2.03833
P39023_K272	60S ribosomal protein L3 AGQKGYHHR R.AGQK*GYHHR.T	2.04083
A6NNZ2_K252	Tubulin beta 8B KLAVNMVPFPR R.K*LAVNMVPFPR.L	2.04083	P04350_K252, P07437_K252, P68371_K252, Q13509_K252, Q13885_K252, Q3ZCM7_K252, Q9BUF5_K252, Q9H4B7_K252
P20908_K69	Collagen alpha-1 SSKGPDVAYR R.SSK*GPDVAYR.V	2.04167
P06213_K903	Insulin receptor KHFALER R.K*HFALER.G	2.04333
P20908_K605	Collagen alpha-1 GVQGPPGPAGKPGR R.GVQGPPGPAGK*PGR.R	2.04583
P13797_K52	Plastin-3 EANMPLPGYKVR K.EANMPLPGYK*VR.E	2.04667
P23142_K187	Fibulin-1 GGGPCKQQCR R.GGGPCK*QQCR.D	2.04667
P25705_K167	ATP synthase subunit alpha, mitochondrial GPIGSKTR K.GPIGSK*TR.R	2.04833
Q96F81_K380	Protein dispatched homolog 1 DVSHTLKLLR R.DVSHTLK*LLR.T	2.05
O75369_K409	Filamin-B NTVELLVEDKGNQVYR K.NTVELLVEDK*GNQVYR.C	2.05417
P05556_K93	Integrin beta-1 NKNVTNR K.DIK*K*NK*NVTNR.S	2.05667
Q14247_K87	Src substrate cortactin ASHGYGGKFGVEQDR K.ASHGYGGK*FGVEQDR.M	2.0575
O14495_K187	Phospholipid phosphatase 3 GDDSKVQEAR R.GDDSK*VQEAR.K	2.05833
O00592_K444	Podocalyxin EAGVSDMKLGDQGPPEEAEDR K.EAGVSDMK*LGDQGPPEEAEDR.F	2.05917
P19256_K167	Lymphocyte function-associated antigen 3 GLIMYSWDCPMEQCKR R.GLIMYSWDCPMEQCK*R.N	2.06083
P62316_K18	Small nuclear ribonucleoprotein Sm D2 SEMTPEELQKR K.SEMTPEELQK*R.E	2.06167
Q9Y490_K2464	Talin-1 LQAAGNAVKR R.LQAAGNAVK*R.A	2.0625	Q9Y4G6_K2465
P38159_K86	RNA-binding motif protein, X chromosome VEQATKPSFESGR K.VEQATK*PSFESGR.R	2.06417
P48960_K422	Adhesion G protein-coupled receptor E5 KQAELEEIYESSIR K.K*QAELEEIYESSIR.G	2.06583
Q9H5V8_K71	CUB domain-containing protein 1 HITMLSIKSGER R.HITMLSIK*SGER.I	2.06833
P06396_K193	Gelsolin LFQVKGR R.LFQVK*GR.R	2.07
Q9H7Z7_K233	Prostaglandin E synthase 2 TEEMKWR R.TEEMK*WR.Q	2.07
P11413_K360	Glucose-6-phosphate 1-dehydrogenase CGKALNER R.CGK*ALNER.K	2.07333
P39023_K356	60S ribosomal protein L3 SLLVQTKR K.SLLVQTK*R.R	2.075
P52272_K145	Heterogeneous nuclear ribonucleoprotein M VKEDPDGEHAR K.VK*EDPDGEHAR.R	2.07583
O75844_K259	CAAX prenyl protease 1 homolog VYVVEGSKR K.VYVVEGSK*R.S	2.0775
O00468_K1934	Agrin TEATQGLVLWSGKATER R.TEATQGLVLWSGK*ATER.A	2.07833
Q9NV96_K155	Cell cycle control protein 50A DDSQLNGDSSALLNPSKECEPYR R.DDSQLNGDSSALLNPSK*ECEPYR.R	2.08667
P05204_K18	Non-histone chromosomal protein HMG-17 VKDEPQR K.AK*VK*DEPQR.R	2.0875
Q16363_K518	Laminin subunit alpha-4 DHEKQQER R.DHEK*QQER.V	2.08917
Q16881_K396	Thioredoxin reductase 1, cytoplasmic IGEHMEEHGIKFIR K.IGEHMEEHGIK*FIR.Q	2.09
P11142_K507	Heat shock cognate 71 kDa protein ITITNDKGR K.ENK*ITITNDK*GR.L	2.09	P54652_K510
P11142_K500	Heat shock cognate 71 kDa protein ENKITITNDK K.ENK*ITITNDK*GR.L	2.09	P54652_K503
O75369_K681	Filamin-B APLKIFAQDGEGQR K.APLK*IFAQDGEGQR.I	2.09167
P15311_K316	Ezrin HQKQLER R.EEK*HQK*QLER.Q	2.09583	P35241_K316
Q9BZM4_K148	UL16-binding protein 3 KFLLFDSNNR R.K*FLLFDSNNR.K	2.09667
P05387_K25	60S acidic ribosomal protein P2 KILDSVGIEADDDR K.K*ILDSVGIEADDDR.L	2.1
P21333_K1491	Filamin-A VQGPKGLVEPVDVVDNADGTQTVNYVPSR K.VQGPK*GLVEPVDVVDNADGTQTVNYVPSR.E	2.1
Q86XX4_K3278	Extracellular matrix organizing protein FRAS1 AVDKVGHVGTPLR K.AVDK*VGHVGTPLR.S	2.1
P13797_K91	Plastin-3 SSDIAKTFR K.SSDIAK*TFR.K	2.10167
P08240_K220	Signal recognition particle receptor subunit alpha EEFIQKHGR R.EEFIQK*HGR.G	2.10333
P10599_K96	Thioredoxin EKLEATINELV K.EK*LEATINELV.-	2.1075
Q9HAB3_K437	Solute carrier family 52, riboflavin transporter, member 2 KDCADPCDS R.K*DCADPCDS.-	2.10833
P50990_K20	T-complex protein 1 subunit theta EGAKHFSGLEEAVYR K.EGAK*HFSGLEEAVYR.N	2.11
Q9H6X2_K94	Anthrax toxin receptor 1 GTTLMKLTEDR R.GTTLMK*LTEDR.E	2.11083
Q8WWI1_K1496	LIM domain only protein 7 SASVNKEPVSLPGIMR R.SASVNK*EPVSLPGIMR.R	2.1125
A6NMY6_K119	Putative annexin A2-like protein ASMKGLGTDEDSLIEIICSR K.ASMK*GLGTDEDSLIEIICSR.T	2.115	P07355_K119
P12956_K114	X-ray repair cross-complementing protein 6 NIYVLQELDNPGAKR K.NIYVLQELDNPGAK*R.I	2.11625
Q13813_K296	Spectrin alpha chain, non-erythrocytic 1 KHEGLER R.K*HEGLER.D	2.11667
O15144_K275	Actin-related protein 2/3 complex subunit 2 TSDFLKVLNR K.TSDFLK*VLNR.A	2.11667
P23352_K411	Anosmin-1 KGGIQTQLPFQR R.K*GGIQTQLPFQR.R	2.11833
P27797_K64	Calreticulin DKGLQTSQDAR K.DK*GLQTSQDAR.F	2.12
Q14697_K269	Neutral alpha-glucosidase AB LKVTEGGEPYR R.LK*VTEGGEPYR.L	2.12
Q04721_K1350	Neurogenic locus notch homolog protein 2 CQSSCGQVKCR R.CQSSCGQVK*CR.K	2.12083
Q01082_K714	Spectrin beta chain, non-erythrocytic 1 EGEDMIAEEHFGSEKIR K.EGEDMIAEEHFGSEK*IR.E	2.12167
P50454_K190	Serpin H1 LPEVTKDVER K.LPEVTK*DVER.T	2.1225
P46779_K72	60S ribosomal protein L28 KPATSYVR R.K*PATSYVR.T	2.12333
Q14204_K4171	Cytoplasmic dynein 1 heavy chain 1 ICKSPNER R.ICK*SPNER.A	2.12417
P06213_K511	Insulin receptor TSFDKILLR R.TSFDK*ILLR.W	2.12417
Q9P2B2_K522	Prostaglandin F2 receptor negative regulator GNYYCVVSAWTKQR R.GNYYCVVSAWTK*QR.N	2.12583
Q16363_K1723	Laminin subunit alpha-4 DFSTSVTPKQSLCDGR R.DFSTSVTPK*QSLCDGR.W	2.1275
Q5T9L3_K217	Protein wntless homolog INVGIGEIKDIR K.INVGIGEIK*DIR.L	2.12833
P11047_K1093	Laminin subunit gamma-1 EAQDVKDVDQNLMDR R.EAQDVK*DVDQNLMDR.L	2.135
Q9NZN4_K220	EH domain-containing protein 2 VVLNKADMVETQQLMR R.VVLNK*ADMVETQQLMR.V	2.13667
P48960_K242	Adhesion G protein-coupled receptor E5 CRPGWKPR R.CRPGWK*PR.H	2.1375	Q9UHX3_K245
P17987_K126	T-complex protein 1 subunit alpha LACKEAVR R.LACK*EAVR.Y	2.13917
P43121_K217	Cell surface glycoprotein MUC18 EDKDAQFYCELNYR K.EDK*DAQFYCELNYR.L	2.14
P09382_K130	Galectin-1 IKCVAFD K.IK*CVAFD.-	2.14167
O60488_K702	Long-chain-fatty-acid--CoA ligase 4 NHYLKDIER R.NHYLK*DIER.M	2.1425
P05026_K111	Sodium/potassium-transporting ATPase subunit beta-1 FLEKYK R.FLEK*YK*DSAQR.D	2.14417
Q96J84_K113	Kin of IRRE-like protein 1 AKLTVLIPPEDTR R.AK*LTVLIPPEDTR.I	2.145
Q00341_K494	Vigilin IEGDPQGVQQAKR R.IEGDPQGVQQAK*R.E	2.145
P35221_K748	Catenin alpha-1 KIAEAGSR K.K*IAEAGSR.M	2.145
P22087_K131	rRNA 2'-O-methyltransferase fibrillarin VSISEGDDKIEYR R.VSISEGDDK*IEYR.A	2.1475
P27824_K118	Calnexin LPGDKGLVLMSR K.LPGDK*GLVLMSR.A	2.14833
Q9UNN8_K192	Endothelial protein C receptor EFLEDTCVQYVQKHISAENTK R.EFLEDTCVQYVQK*HISAENTK*GSQTSR.S	2.14917
P30101_K362	Protein disulfide-isomerase A3 FLQDYFDGNLKR R.FLQDYFDGNLK*R.Y	2.15
Q15149_K810	Plectin IKELQNAGDR K.IK*ELQNAGDR.L	2.15667
P25705_K175	ATP synthase subunit alpha, mitochondrial VGLKAPGIIPR R.VGLK*APGIIPR.I	2.16167
P25445_K126	Tumor necrosis factor receptor superfamily member 6 TQNTKCR R.TQNTK*CR.C	2.16417
P13667_K582	Protein disulfide-isomerase A4 GLVIAKMDATANDVPSDR K.GLVIAK*MDATANDVPSDR.Y	2.165
P04114_K1642	Apolipoprotein B-100 INSGAHKATLR K.INSGAHK*ATLR.I	2.165
O14786_K534	Neuropilin-1 MIMDDSKR K.MIMDDSK*R.K	2.16583
Q9UHI8_K655	A disintegrin and metalloproteinase with thrombospondin motifs 1 YAGVSPKDR K.YAGVSPK*DR.C	2.1675
P48047_K60	ATP synthase subunit O, mitochondrial LEQVEKELLR K.LEQVEK*ELLR.V	2.1675
Q13813_K441	Spectrin alpha chain, non-erythrocytic 1 EKLTVLSEER R.EK*LTVLSEER.A	2.16833
P62888_K44	60S ribosomal protein L30 AKLVILANNCPALR K.AK*LVILANNCPALR.K	2.175
O95716_K72	Ras-related protein Rab-3D IKLQIWDTAGQER R.IK*LQIWDTAGQER.Y	2.175	P20336_K72, P61006_K58, P61026_K59, P61106_K61, Q92930_K58, Q96DA2_K59, Q96E17_K80
Q14964_K63	Ras-related protein Rab-39A IKLQLWDTAGQER R.IK*LQLWDTAGQER.F	2.175
P11047_K1041	Laminin subunit gamma-1 DKVADHR K.DK*VADHR.V	2.17583
P02675_K422	Fibrinogen beta chain KQCSK R.K*QCSK*EDGGGWWYNR.C	2.18083
P26006_K895	Integrin alpha-3 KAK K.K*AK*SETVLTCATGR.A	2.18333
P15311_K237	Ezrin LTPKIGFPWSEIR K.LTPK*IGFPWSEIR.N	2.185	P26038_K237, P35241_K237
Q13332_K897	Receptor-type tyrosine-protein phosphatase S YTASGVHKGATYVFR R.YTASGVHK*GATYVFR.L	2.185
P17980_K372	26S proteasome regulatory subunit 6A KMNVSPDVNYEELAR R.K*MNVSPDVNYEELAR.C	2.18667
P07737_K127	Profilin-1 KCYEMASHLR K.K*CYEMASHLR.R	2.18667
Q14974_K211	Importin subunit beta-1 ANFDKESER K.ANFDK*ESER.H	2.1875
P42330_K161	Aldo-keto reductase family 1 member C3 DAGLAKSIGVSNFNR K.DAGLAK*SIGVSNFNR.R	2.19083	Q04828_K161
Q13813_K1750	Spectrin alpha chain, non-erythrocytic 1 IKSMAASR K.IK*SMAASR.R	2.1925
P49368_K222	T-complex protein 1 subunit gamma GVMINKDVTHPR R.GVMINK*DVTHPR.M	2.19333
P62195_K55	26S proteasome regulatory subunit 8 NELNAKVR R.NELNAK*VR.L	2.19333
P07737_K70	Profilin-1 SSFYVNGLTLGGQKCSVIR R.SSFYVNGLTLGGQK*CSVIR.D	2.2
O43707_K437	Alpha-actinin-4 EAMLKHR K.EAMLK*HR.D	2.20125
Q00839_K592	Heterogeneous nuclear ribonucleoprotein U KMCLFAGFQR R.K*MCLFAGFQR.K	2.205
Q13332_K379	Receptor-type tyrosine-protein phosphatase S SQDGPYQIKEDITTTR K.SK*SQDGPYQIK*EDITTTR.Y	2.20875
P08727_K140	Keratin, type I cytoskeletal 19 DKILGATIENSR R.DK*ILGATIENSR.I	2.20917
P50991_K489	T-complex protein 1 subunit delta HAQGEKTAGINVR R.HAQGEK*TAGINVR.K	2.21417
P30101_K433	Protein disulfide-isomerase A3 DPNIVIAKMDATANDVPSPYEVR K.DPNIVIAK*MDATANDVPSPYEVR.G	2.215
P54709_K266	Sodium/potassium-transporting ATPase subunit beta-3 SQDDRDKFLGR K.IDGSANLK*SQDDRDK*FLGR.V	2.21667
P07996_K300	Thrombospondin-1 KVTEENK R.K*VTEENK*ELANELR.R	2.21667
Q9C0C2_K1680	182 kDa tankyrase-1-binding protein SSQK R.SAEEGELAESK*SSQK*.E	2.21833
Q9C0C2_K1676	182 kDa tankyrase-1-binding protein SAEEGELAESKSSQK R.SAEEGELAESK*SSQK*.E	2.21833
Q15149_K1833	Plectin ELAEQELEKQR R.ELAEQELEK*QR.Q	2.21958
Q9H4F8_K53	SPARC-related modular calcium-binding protein 1 TQPKPICASDGR R.TQPK*PICASDGR.S	2.22
Q02818_K302	Nucleobindin-1 EHVMKNVDTNQDR R.EHVMK*NVDTNQDR.L	2.2225
P23528_K19	Cofilin-1 VFNDMKVR K.VFNDMK*VR.K	2.22583	Q9Y281_K19
P35579_K299	Myosin-9 TDLLLEPYNKYR K.TDLLLEPYNK*YR.F	2.22833
O00469_K358	Procollagen-lysine,2-oxoglutarate 5-dioxygenase 2 TIKIVGPEENLSQAEAR K.TIK*IVGPEENLSQAEAR.N	2.23
P14866_K269	Heterogeneous nuclear ribonucleoprotein L IEYAKPTR K.IEYAK*PTR.L	2.23333
Q9UJS0_K235	Calcium-binding mitochondrial carrier protein Aralar2 KIYSTLAGTR R.K*IYSTLAGTR.K	2.235
Q15149_K2274	Plectin AQAQAAAEKLR R.AQAQAAAEK*LR.K	2.23667
P25705_K230	ATP synthase subunit alpha, mitochondrial TSIAIDTIINQKR K.TSIAIDTIINQK*R.F	2.24
P49327_K673	Fatty acid synthase EGVFAKEVR K.EGVFAK*EVR.T	2.24333
P17516_K68	Aldo-keto reductase family 1 member C4 SKIADGSVK R.SK*IADGSVK*R.E	2.24333	P42330_K68, Q04828_K68
P30533_K323	Alpha-2-macroglobulin receptor-associated protein EKHALLEGR R.EK*HALLEGR.T	2.24417
P09496_K141	Clathrin light chain A AIKELEEWYAR K.AIK*ELEEWYAR.Q	2.245
Q86XX4_K380	Extracellular matrix organizing protein FRAS1 WEDGPCKVCECR K.WEDGPCK*VCECR.G	2.245
P17813_K402	Endoglin GDKFVLR R.GDK*FVLR.S	2.25
P08582_K544	Melanotransferrin NKCVGNSQER R.NK*CVGNSQER.Y	2.25
Q05682_K674	Caldesmon STHQAAIVSKIDSR K.STHQAAIVSK*IDSR.L	2.25
P32004_K62	Neural cell adhesion molecule L1 CEASGKPEVQFR K.CEASGK*PEVQFR.W	2.25083
P38646_K300	Stress-70 protein, mitochondrial ETGVDLTKDNMALQR R.ETGVDLTK*DNMALQR.V	2.2525
O75369_K16	Filamin-B KIQQNTFTR K.K*IQQNTFTR.W	2.2525	P21333_K43, Q14315_K36
P29323_K158	Ephrin type-B receptor 2 VMKINTEVR R.VMK*INTEVR.S	2.255
O95347_K963	Structural maintenance of chromosomes protein 2 TNNPKEAGQR K.TNNPK*EAGQR.L	2.25833
P26038_K151	Moesin SGYLAGDKLLPQR K.SGYLAGDK*LLPQR.V	2.25833
P05141_K245	ADP/ATP translocase 2 KGTDIMYTGTLDCWR R.K*GTDIMYTGTLDCWR.K	2.26083
P23142_K649	Fibulin-1 DSFDIIKR R.DSFDIIK*R.Y	2.2625
P35052_K277	Glypican-1 NVLKGCLANQADLDAEWR R.NVLK*GCLANQADLDAEWR.N	2.26417
P05556_K73	Integrin beta-1 KGCPPDDIENPR K.K*GCPPDDIENPR.G	2.265
O00469_K486	Procollagen-lysine,2-oxoglutarate 5-dioxygenase 2 DKLDPDMALCR R.DK*LDPDMALCR.N	2.2675
P07996_K306	Thrombospondin-1 VTEENKELANELR R.K*VTEENK*ELANELR.R	2.2675
Q9C0H2_K340	Protein tweety homolog 3 TVPWEQPATKDPLLR R.TVPWEQPATK*DPLLR.V	2.26917
P21333_K2133	Filamin-A FADQHVPGSPFSVKVTGEGR K.FADQHVPGSPFSVK*VTGEGR.V	2.26958
O00478_K108	Butyrophilin subfamily 3 member A3 DGITAGKAALR R.DGITAGK*AALR.I	2.27	O00481_K108, P78410_K108
O75369_K2088	Filamin-B FADEHVPGSPFTVKISGEGR K.FADEHVPGSPFTVK*ISGEGR.V	2.27083
P53396_K991	ATP-citrate synthase VQILKDYVR R.VQILK*DYVR.Q	2.27333
P46779_K84	60S ribosomal protein L28 TTINKNAR R.TTINK*NAR.A	2.27333
Q92854_K219	Semaphorin-4D KSPDSPDGEDDR R.K*SPDSPDGEDDR.V	2.27417
P62701_K106	40S ribosomal protein S4, X isoform LIYDTKGR R.LIYDTK*GR.F	2.27583
P46781_K155	40S ribosomal protein S9 LDSQKHIDFSLR R.LDSQK*HIDFSLR.S	2.2775
Q13813_K274	Spectrin alpha chain, non-erythrocytic 1 EKEQLMASDDFGR K.EK*EQLMASDDFGR.D	2.28083
P52272_K651	Heterogeneous nuclear ribonucleoprotein M KACQIFVR R.K*ACQIFVR.N	2.2825
P50454_K334	Serpin H1 NKADLSR K.NK*ADLSR.M	2.2825
P63000_K153	Ras-related C3 botulinum toxin substrate 1 EIGAVKYLECSALTQR K.EIGAVK*YLECSALTQR.G	2.285
P05783_K372	Keratin, type I cytoskeletal 18 VKLEAEIATYR K.VK*LEAEIATYR.R	2.28667
P50990_K440	T-complex protein 1 subunit theta KFAEAFEAIPR K.K*FAEAFEAIPR.A	2.28833
P35268_K107	60S ribosomal protein L22 VVANSKESYELR R.VVANSK*ESYELR.Y	2.28917
P09543_K402	2',3'-cyclic-nucleotide 3'-phosphodiesterase GKPVPTQGSR K.GK*PVPTQGSR.K	2.29
P04920_K975	Anion exchange protein 2 LSVPSGFSVTAPEKR K.LSVPSGFSVTAPEK*R.G	2.2925
Q8WUM4_K313	Programmed cell death 6-interacting protein KDNDFIYHDR K.K*DNDFIYHDR.V	2.29333
P07942_K215	Laminin subunit beta-1 ALDPAFKIEDPYSPR R.ALDPAFK*IEDPYSPR.I	2.29417
Q15149_K2396	Plectin DKDNTQR R.DK*DNTQR.F	2.29667
P18084_K72	Integrin beta-5 ANLVKNGCGGEIESPASSFHVLR R.ANLVK*NGCGGEIESPASSFHVLR.S	2.30083
P14735_K364	Insulin-degrading enzyme GWVNTLVGGQKEGAR K.GWVNTLVGGQK*EGAR.G	2.30083
O15031_K941	Plexin-B2 VTKFGAQLQCVTGPQATR K.VTK*FGAQLQCVTGPQATR.G	2.305
Q15149_K1552	Plectin EEAAVDAQQQKR R.EEAAVDAQQQK*R.S	2.3075
P08913_K190	Alpha-2A adrenergic receptor KGGGGGPQPAEPR K.K*GGGGGPQPAEPR.C	2.30833
P62491_K179	Ras-related protein Rab-11A IVSQKQMSDR R.IVSQK*QMSDR.R	2.31
Q9NYQ6_K2118	Cadherin EGF LAG seven-pass G-type receptor 1 AMNEKLSR R.AMNEK*LSR.N	2.31083
Q6V0I7_K2512	Protocadherin Fat 4 NSEKFHIDPLR R.NSEK*FHIDPLR.G	2.31167
Q9Y653_K107	Adhesion G-protein coupled receptor G1 LHLLYGK R.LHLLYGK*.R	2.31333
P48509_K132	CD151 antigen DTMTKR K.ENLK*DTMTK*R.Y	2.315
P48509_K127	CD151 antigen ENLKDTMTK K.ENLK*DTMTK*R.Y	2.315
P39023_K373	60S ribosomal protein L3 FIDTTSKFGHGR K.FIDTTSK*FGHGR.F	2.315
P46940_K1128	Ras GTPase-activating-like protein IQGAP1 LPYDVTPEQALAHEEVKTR K.LPYDVTPEQALAHEEVK*TR.L	2.315
P21333_K1294	Filamin-A ALTQTGGPHVKAR R.ALTQTGGPHVK*AR.V	2.31833
P46940_K104	Ras GTPase-activating-like protein IQGAP1 YKATGLHFR R.YK*ATGLHFR.H	2.3225
P16422_K160	Epithelial cell adhesion molecule PYDSKSLR R.EK*PYDSK*SLR.T	2.325
P16422_K155	Epithelial cell adhesion molecule EKPYDSK R.EK*PYDSK*SLR.T	2.325
Q15375_K272	Ephrin type-A receptor 7 AGYQQKGDTCEPCGR K.AGYQQK*GDTCEPCGR.G	2.32583
P01889_K210	HLA class I histocompatibility antigen, B alpha chain ADPPKTHVTHHPISDHEATLR R.ADPPK*THVTHHPISDHEATLR.C	2.32833
P60866_K8	40S ribosomal protein S20 DTGKTPVEPEVAIHR K.DTGK*TPVEPEVAIHR.I	2.32958
O15230_K255	Laminin subunit alpha-5 EFTKATNVR R.EFTK*ATNVR.L	2.33
P04899_K331	Guanine nucleotide-binding protein G EIYTHFTCATDTK K.EIYTHFTCATDTK*.N	2.33	P08754_K330, P63096_K330
Q16762_K24	Thiosulfate sulfurtransferase TGKLGPGLR R.TGK*LGPGLR.V	2.33
P15144_K923	Aminopeptidase N KDNEETGFGSGTR K.K*DNEETGFGSGTR.A	2.33417
Q9H336_K304	Cysteine-rich secretory protein LCCL domain-containing 1 DQCKGTTCNR R.DQCK*GTTCNR.Y	2.33417
Q24JP5_K820	Transmembrane protein 132A KEETEAR R.K*EETEAR.E	2.335
P23763_K61	Vesicle-associated membrane protein 1 DQKLSELDDR R.DQK*LSELDDR.A	2.3375	P63027_K59, Q15836_K42
Q13200_K551	26S proteasome non-ATPase regulatory subunit 2 SETELKDTYAR K.SETELK*DTYAR.W	2.33833
Q15149_K4027	Plectin KQITMEELVR R.K*QITMEELVR.S	2.33875
P17844_K236	Probable ATP-dependent RNA helicase DDX5 LIDFLECGKTNLR R.LIDFLECGK*TNLR.R	2.33917
Q99623_K200	Prohibitin-2 EYTAAVEAKQVAQQEAQR R.EYTAAVEAK*QVAQQEAQR.A	2.33958
Q9Y490_K428	Talin-1 KSTVLQQQYNR K.K*STVLQQQYNR.V	2.34
P52799_K83	Ephrin-B2 VYMVDKDQADR K.VYMVDK*DQADR.C	2.34
P80303_K171	Nucleobindin-2 AATSDLEHYDKTR K.AATSDLEHYDK*TR.H	2.3425
P04792_K123	Heat shock protein beta-1 DGVVEITGKHEER K.DGVVEITGK*HEER.Q	2.34667
P07910_K170	Heterogeneous nuclear ribonucleoproteins C1/C2 GKSGFNSK R.GK*SGFNSK*SGQR.G	2.34667
P02787_K134	Serotransferrin GKK R.GK*K*SCHTGLGR.S	2.35667
Q99985_K416	Semaphorin-3C NHPLMYNSIYPIHK R.NHPLMYNSIYPIHK*.R	2.35667
Q00839_K614	Heterogeneous nuclear ribonucleoprotein U DEDYKQR K.AVVVCPK*DEDYK*QR.T	2.3575
Q14165_K85	Malectin ASDYGMKLPILR R.ASDYGMK*LPILR.S	2.35917
Q9H336_K242	Cysteine-rich secretory protein LCCL domain-containing 1 ENLCYKEGSDR R.ENLCYK*EGSDR.Y	2.36
Q15149_K1626	Plectin AEEAEAQKR R.AEEAEAQK*R.Q	2.365
Q8IZP9_K592	Adhesion G-protein coupled receptor G2 GGWSDNGCSVKDR R.GGWSDNGCSVK*DR.R	2.36583
P23229_K946	Integrin alpha-6 EITEKQIDDNR R.EITEK*QIDDNR.K	2.36667
Q16181_K373	Septin-7 LKDSEAELQR K.LK*DSEAELQR.R	2.36833
Q9HDC9_K356	Adipocyte plasma membrane-associated protein LFSQETVMKFVPR K.LFSQETVMK*FVPR.Y	2.37
Q13332_K370	Receptor-type tyrosine-protein phosphatase S SKSQDGPYQIK K.SK*SQDGPYQIK*EDITTTR.Y	2.37
P11717_K303	Cation-independent mannose-6-phosphate receptor LTAKSNCR K.LTAK*SNCR.Y	2.37083
P05556_K163	Integrin beta-1 DDLENVKSLGTDLMNEMR K.DDLENVK*SLGTDLMNEMR.R	2.37333
P29317_K475	Ephrin type-A receptor 2 KK R.K*K*GDSNSYNVR.R	2.375
P08727_K398	Keratin, type I cytoskeletal 19 SLLEGQEDHYNNLSASKVL R.SLLEGQEDHYNNLSASK*VL.-	2.375
P35579_K1389	Myosin-9 KLQK R.K*LQK*DLEGLSQR.H	2.37583
P49411_K91	Elongation factor Tu, mitochondrial KYEEIDNAPEER K.K*YEEIDNAPEER.A	2.37917
Q86UT6_K301	NLR family member X1 IPSKYVGR R.IPSK*YVGR.Y	2.3825
P35052_K42	Glypican-1 QIYGAKGFSLSDVPQAEISGEHLR R.QIYGAK*GFSLSDVPQAEISGEHLR.I	2.38333
P08962_K194	CD63 antigen EGCVEKIGGWLR K.EGCVEK*IGGWLR.K	2.38917
P10321_K145	HLA class I histocompatibility antigen, C alpha chain GYDQSAYDGKDYIALNEDLR R.GYDQSAYDGK*DYIALNEDLR.S	2.38917
O43854_K290	EGF-like repeat and discoidin I-like domain-containing protein 3 GNIDNNTPYANSFTPPIKAQYVR R.GNIDNNTPYANSFTPPIK*AQYVR.L	2.39333
P02786_K180	Transferrin receptor protein 1 LSKVWR R.EFK*LSK*VWR.D	2.39417
P02786_K177	Transferrin receptor protein 1 EFKLSK R.EFK*LSK*VWR.D	2.39417
P46781_K52	40S ribosomal protein S9 FTLAKIR K.FTLAK*IR.K	2.39417
Q9UKY7_K15	Protein CDV3 homolog SLDNFFAKR R.SLDNFFAK*R.D	2.395
P54756_K194	Ephrin type-A receptor 5 VMKLNTEVR R.VMK*LNTEVR.D	2.395
O75054_K92	Immunoglobulin superfamily member 3 GGKIFIER R.GGK*IFIER.V	2.40333
Q00839_K265	Heterogeneous nuclear ribonucleoprotein U GYFEYIEENKYSR R.GYFEYIEENK*YSR.A	2.405
P07686_K517	Beta-hexosaminidase subunit beta LWSSKDVR R.LWSSK*DVR.D	2.4125
Q6YHK3_K1291	CD109 antigen ENKDDLNHVDLNVCTSFSGPGR K.ENK*DDLNHVDLNVCTSFSGPGR.S	2.41333
Q01082_K832	Spectrin beta chain, non-erythrocytic 1 YKEVAELTR R.YK*EVAELTR.L	2.41667
Q86V81_K235	THO complex subunit 4 NSKQQLSAEELDAQLDAYNAR R.NSK*QQLSAEELDAQLDAYNAR.M	2.42
P48643_K514	T-complex protein 1 subunit epsilon KQQISLATQMVR K.K*QQISLATQMVR.M	2.42167
P13010_K36	X-ray repair cross-complementing protein 5 KVITMFVQR K.K*VITMFVQR.Q	2.4225
P26006_K100	Integrin alpha-3 TGAVYLCPLTAHKDDCER R.TGAVYLCPLTAHK*DDCER.M	2.4225
Q7KYR7_K57	Butyrophilin subfamily 2 member A1 CHLSPEKNAEDMEVR R.CHLSPEK*NAEDMEVR.W	2.42417	Q8WVV5_K61
P60981_K92	Destrin YALYDASFETKESR R.YALYDASFETK*ESR.K	2.4275
P68431_K10	Histone H3.1 KSTGGK R.K*STGGK*APR.K	2.4275	P84243_K10, Q16695_K10, Q71DI3_K10
P36578_K106	60S ribosomal protein L4 MFAPTKTWR R.MFAPTK*TWR.R	2.42833
Q9Y2W1_K346	Thyroid hormone receptor-associated protein 3 EESAASGGAAYTKR K.EESAASGGAAYTK*R.Y	2.42875
P52907_K19	F-actin-capping protein subunit alpha-1 IAAKFITHAPPGEFNEVFNDVR R.IAAK*FITHAPPGEFNEVFNDVR.L	2.43
Q16543_K60	Hsp90 co-chaperone Cdc37 KVAECQR R.K*VAECQR.K	2.43083
P11233_K143	Ras-related protein Ral-A QVSVEEAKNR R.QVSVEEAK*NR.A	2.43667
P13667_K637	Protein disulfide-isomerase A4 FIEEHATKLSR K.FIEEHATK*LSR.T	2.43667
P17987_K272	T-complex protein 1 subunit alpha ESDITKER R.ESDITK*ER.I	2.43833
P50990_K318	T-complex protein 1 subunit theta LNSKWDLR R.LNSK*WDLR.R	2.44
P61006_K197	Ras-related protein Rab-8A ITPDQQKR K.ITPDQQK*R.S	2.445
P62277_K9	40S ribosomal protein S13 MHAPGKGLSQSALPYR R.MHAPGK*GLSQSALPYR.R	2.445
P10809_K369	60 kDa heat shock protein, mitochondrial AQIEKR K.GDK*AQIEK*R.I	2.44708
P10809_K364	60 kDa heat shock protein, mitochondrial GDKAQIEK K.GDK*AQIEK*R.I	2.44708
Q8WWI5_K75	Choline transporter-like protein 1 NTKLEAIPNSGMDHTQR K.NTK*LEAIPNSGMDHTQR.K	2.44833
P17844_K375	Probable ATP-dependent RNA helicase DDX5 DGWPAMGIHGDKSQQER R.DGWPAMGIHGDK*SQQER.D	2.45
P26639_K319	Threonine--tRNA ligase 1, cytoplasmic FQEEAKNR K.FQEEAK*NR.D	2.45583
P62937_K133	Peptidyl-prolyl cis-trans isomerase A VKEGMNIVEAMER K.VK*EGMNIVEAMER.F	2.4575
P53675_K1347	Clathrin heavy chain 2 VNIPKVLR R.VNIPK*VLR.A	2.45917	Q00610_K1347
P05787_K483	Keratin, type II cytoskeletal 8 LVSESSDVLPK R.DGK*LVSESSDVLPK*.-	2.46
O00560_K223	Syntenin-1 ITSIVKDSSAAR K.ITSIVK*DSSAAR.N	2.46083
Q7KYR7_K101	Butyrophilin subfamily 2 member A1 TTFVSKDISR R.TTFVSK*DISR.G	2.46333
P20618_K204	Proteasome subunit beta type-1 LVKDVFISAAER R.LVK*DVFISAAER.D	2.46333
P15311_K143	Ezrin EVHKSGYLSSER K.EVHK*SGYLSSER.L	2.465
P49327_K1704	Fatty acid synthase VFTTVGSAEKR R.VFTTVGSAEK*R.A	2.465
Q8WUM4_K303	Programmed cell death 6-interacting protein DFSDKINR K.DFSDK*INR.A	2.4675
P50895_K531	Basal cell adhesion molecule DGISCEASNPHGNKR R.DGISCEASNPHGNK*R.H	2.47167
P62937_K155	Peptidyl-prolyl cis-trans isomerase A KITIADCGQLE K.K*ITIADCGQLE.-	2.4725
P36578_K239	60S ribosomal protein L4 LNILKLAPGGHVGR K.LNILK*LAPGGHVGR.F	2.475
P62244_K60	40S ribosomal protein S15a AGKIVVNLTGR R.AGK*IVVNLTGR.L	2.47667
P11717_K1776	Cation-independent mannose-6-phosphate receptor GVSMGTPKLLR R.GVSMGTPK*LLR.T	2.4775
P0C0L4_K274	Complement C4-A YIYGKPVQGVAYVR R.YIYGK*PVQGVAYVR.F	2.47917	P0C0L5_K274
P38646_K206	Stress-70 protein, mitochondrial QATKDAGQISGLNVLR R.QATK*DAGQISGLNVLR.V	2.4825
P53621_K1134	Coatomer subunit alpha LLELGPKPEVAQQTR R.LLELGPK*PEVAQQTR.K	2.485
Q9UIW2_K1084	Plexin-A1 AKYGGIER R.AK*YGGIER.E	2.48667
Q08J23_K28	RNA cytosine C LQQQQRPEDAEDGAEGGGKR R.LQQQQRPEDAEDGAEGGGK*R.G	2.48667
Q02487_K270	Desmocollin-2 VGTTVGQVCATDKDEPDTMHTR R.VGTTVGQVCATDK*DEPDTMHTR.L	2.49
P35579_K1219	Myosin-9 AKQTLENER K.AK*QTLENER.G	2.49083
Q15149_K746	Plectin LLNSSKAR K.LLNSSK*AR.L	2.49083
P12268_K134	Inosine-5'-monophosphate dehydrogenase 2 DVFEAKAR R.DVFEAK*AR.H	2.495
Q09666_K563	Neuroblast differentiation-associated protein AHNAK LGSPSGKTGTCR R.LGSPSGK*TGTCR.I	2.49833
Q07065_K223	Cytoskeleton-associated protein 4 DLSDGIHVVKDAR K.DLSDGIHVVK*DAR.E	2.49917
P60763_K96	Ras-related C3 botulinum toxin substrate 3 AKWYPEVR R.AK*WYPEVR.H	2.50417	P63000_K96
O75054_K279	Immunoglobulin superfamily member 3 SEGAVVNVQPTDKEFTVR R.SEGAVVNVQPTDK*EFTVR.L	2.50417
P01893_K210	Putative HLA class I histocompatibility antigen, alpha chain H ADPPKTHMTHHPISDHEATLR R.ADPPK*THMTHHPISDHEATLR.C	2.50833
Q15149_K2903	Plectin EGVVGPELHHKLLSAER K.EGVVGPELHHK*LLSAER.A	2.51
P60709_K61	Actin, cytoplasmic 1 DSYVGDEAQSKR K.DSYVGDEAQSK*R.G	2.51	P62736_K63, P63261_K61, P63267_K62, P68032_K63, P68133_K63
P17301_K718	Integrin alpha-2 GLFKENNER R.GLFK*ENNER.C	2.51
Q9UKX5_K150	Integrin alpha-11 FSKTVAPALQR R.FSK*TVAPALQR.C	2.51083
P06756_K233	Integrin alpha-V YDPNVYSIKYNNQLATR K.YDPNVYSIK*YNNQLATR.T	2.5125
P11047_K1191	Laminin subunit gamma-1 HKQEADDIVR R.HK*QEADDIVR.V	2.51333
Q96J84_K410	Kin of IRRE-like protein 1 GDGGKVECFIGSTPPPDR R.GDGGK*VECFIGSTPPPDR.I	2.51375
P20591_K505	Interferon-induced GTP-binding protein Mx1 SKIEDIR K.SK*IEDIR.A	2.51917
P63167_K49	Dynein light chain 1, cytoplasmic KYNPTWHCIVGR K.K*YNPTWHCIVGR.N	2.52	Q96FJ2_K49
Q16363_K1068	Laminin subunit alpha-4 GKFGQVTR R.GK*FGQVTR.F	2.5225
Q9BV40_K64	Vesicle-associated membrane protein 8 TTSQKVAR K.TTSQK*VAR.K	2.5225
O95573_K222	Fatty acid CoA ligase Acsl3 LKDIVSLVPR K.LK*DIVSLVPR.L	2.525
P35579_K1867	Myosin-9 DQADKASTR K.DQADK*ASTR.L	2.52667
P06744_K34	Glucose-6-phosphate isomerase LFDANKDR R.LFDANK*DR.F	2.5275
P68371_K58	Tubulin beta-4B chain INVYYNEATGGKYVPR R.INVYYNEATGGK*YVPR.A	2.53
Q99832_K320	T-complex protein 1 subunit eta VPEEDLKR R.VPEEDLK*R.T	2.53083
Q99985_K495	Semaphorin-3C KQQLYVSSNEGVSQVSLHR K.K*QQLYVSSNEGVSQVSLHR.C	2.53125
Q14517_K894	Protocadherin Fat 1 ELQHEHSLKIEAR R.ELQHEHSLK*IEAR.D	2.5325
P18084_K163	Integrin beta-5 SLGTKLAEEMR R.SLGTK*LAEEMR.K	2.53417
P08648_K943	Integrin alpha-5 VWAKTFLQR R.VWAK*TFLQR.E	2.535
P14868_K40	Aspartate--tRNA ligase, cytoplasmic YGISSMIQSQEKPDR R.YGISSMIQSQEK*PDR.V	2.53833
P15311_K263	Ezrin KAPDFVFYAPR K.K*APDFVFYAPR.L	2.53917	P26038_K263, P35241_K263
P23229_K569	Integrin alpha-6 KSGLSSR R.K*SGLSSR.V	2.53917
Q14974_K376	Importin subunit beta-1 EHIKNPDWR K.EHIK*NPDWR.Y	2.54
O75955_K246	Flotillin-1 TKQQIEEQR K.TK*QQIEEQR.V	2.54
P60228_K409	Eukaryotic translation initiation factor 3 subunit E TKSLSFR K.TK*SLSFR.S	2.54
Q13641_K76	Trophoblast glycoprotein TVKCVNR R.TVK*CVNR.N	2.54
P00338_K155	L-lactate dehydrogenase A chain ISGFPKNR K.ISGFPK*NR.V	2.54333
Q6ZMR3_K155	L-lactate dehydrogenase A-like 6A LSGFPKNR K.LSGFPK*NR.V	2.54333
P00558_K30	Phosphoglycerate kinase 1 VDFNVPMKNNQITNNQR R.VDFNVPMK*NNQITNNQR.I	2.54333
P51858_K197	Hepatoma-derived growth factor EAATLEVERPLPMEVEKNSTPSEPGSGR K.EAATLEVERPLPMEVEK*NSTPSEPGSGR.G	2.545
P39023_K250	60S ribosomal protein L3 KVACIGAWHPAR R.K*VACIGAWHPAR.V	2.545
P11047_K1425	Laminin subunit gamma-1 NKAHEAER K.NK*AHEAER.I	2.545
P38646_K143	Stress-70 protein, mitochondrial NVPFKIVR K.NVPFK*IVR.A	2.545
P26038_K79	Moesin ESPLLFKFR K.ESPLLFK*FR.A	2.55
O60462_K755	Neuropilin-2 EDQGGEWKHGR R.EDQGGEWK*HGR.I	2.55083
P31689_K144	DnaJ homolog subfamily A member 1 KGAVECCPNCR K.K*GAVECCPNCR.G	2.55417
P30530_K211	Tyrosine-protein kinase receptor UFO TSSFSCEAHNAKGVTTSR K.TSSFSCEAHNAK*GVTTSR.T	2.55458
P15144_K205	Aminopeptidase N KVVATTQMQAADAR R.K*VVATTQMQAADAR.K	2.5575
Q07954_K458	Prolow-density lipoprotein receptor-related protein 1 VDKGGALHIYHQR R.VDK*GGALHIYHQR.R	2.55833
Q01082_K1815	Spectrin beta chain, non-erythrocytic 1 FYHDAKEIFGR K.FYHDAK*EIFGR.I	2.56167
O43854_K106	EGF-like repeat and discoidin I-like domain-containing protein 3 GDTFIGYVCKCPR R.GDTFIGYVCK*CPR.G	2.57083
P09497_K122	Clathrin light chain B LQELDAASKVTEQEWR R.LQELDAASK*VTEQEWR.E	2.57083
Q9BS26_K130	Endoplasmic reticulum resident protein 44 SVKALADYIR R.SVK*ALADYIR.Q	2.5725
Q8WVM8_K572	Sec1 family domain-containing protein 1 YFDPKMLR R.YFDPK*MLR.G	2.575
Q15149_K2078	Plectin AAAGKAELELELGR K.AAAGK*AELELELGR.I	2.5775
Q68D85_K101	Natural cytotoxicity triggering receptor 3 ligand 1 LKSGDASLR R.LK*SGDASLR.L	2.58083
P10809_K301	60 kDa heat shock protein, mitochondrial VGLQVVAVKAPGFGDNR K.VGLQVVAVK*APGFGDNR.K	2.58333
O00571_K491	ATP-dependent RNA helicase DDX3X SGKSPILVATAVAAR R.SGK*SPILVATAVAAR.G	2.58667
P06756_K446	Integrin alpha-V GATDIDKNGYPDLIVGAFGVDR K.GATDIDK*NGYPDLIVGAFGVDR.A	2.58833
P02751_K486	Fibronectin IGDQWDKQHDMGHMMR R.IGDQWDK*QHDMGHMMR.C	2.59
Q13561_K175	Dynactin subunit 2 LLGPDAAINLTDPDGALAKR K.LLGPDAAINLTDPDGALAK*R.L	2.59
Q01082_K497	Spectrin beta chain, non-erythrocytic 1 ELEAENYHDIKR R.ELEAENYHDIK*R.I	2.59083
P42785_K228	Lysosomal Pro-X carboxypeptidase KSGPHCSESIHR R.K*SGPHCSESIHR.S	2.59083
Q6V0I7_K2566	Protocadherin Fat 4 ADFPKVR R.FVNK*ADFPK*VR.A	2.5925
Q6V0I7_K2561	Protocadherin Fat 4 FVNKADFPK R.FVNK*ADFPK*VR.A	2.5925
P35613_K264	Basigin ITDSEDKALMNGSESR K.ITDSEDK*ALMNGSESR.F	2.5925
P34897_K302	Serine hydroxymethyltransferase, mitochondrial AVDPKTGR K.AVDPK*TGR.E	2.59333
Q15149_K2309	Plectin KFAEQTLR K.K*FAEQTLR.Q	2.59917
Q9UHN6_K1262	Cell surface hyaluronidase LTEKTVFPLADVSR R.LTEK*TVFPLADVSR.I	2.6025
Q07065_K388	Cytoskeleton-associated protein 4 SDSHGPKEDGGFR K.SDSHGPK*EDGGFR.H	2.6025
Q06830_K199	Peroxiredoxin-1 QK K.EYFSK*QK*.-	2.605
Q06830_K197	Peroxiredoxin-1 EYFSKQK K.EYFSK*QK*.-	2.605
Q14517_K101	Protocadherin Fat 1 TKGGNTAILNR R.TK*GGNTAILNR.E	2.605
P49768_K109	Presenilin-1 KDGQLIYTPFTEDTETVGQR R.K*DGQLIYTPFTEDTETVGQR.A	2.6075
Q13421_K559	Mesothelin LLGPHVEGLKAEER K.LLGPHVEGLK*AEER.H	2.60917
Q5T9A4_K214	ATPase family AAA domain-containing protein 3B LKASEHR R.LK*ASEHR.Q	2.61417
P09543_K101	2',3'-cyclic-nucleotide 3'-phosphodiesterase GAFSEEYKR R.GAFSEEYK*R.L	2.61667
P11142_K71	Heat shock cognate 71 kDa protein NQVAMNPTNTVFDAKR K.NQVAMNPTNTVFDAK*R.L	2.6175
P0DP23_K95	Calmodulin-1 VFDKDGNGYISAAELR R.VFDK*DGNGYISAAELR.H	2.61833	P0DP24_K95, P0DP25_K95
P08069_K713	Insulin-like growth factor 1 receptor QAEKEEAEYR K.QAEK*EEAEYR.K	2.6225
P56199_K292	Integrin alpha-1 KVIQDCEDENIQR K.K*VIQDCEDENIQR.F	2.62542
Q29983_K94	MHC class I polypeptide-related sequence A DLTGNGKDLR R.DLTGNGK*DLR.M	2.62583
O00264_K105	Membrane-associated progesterone receptor component 1 KFYGPEGPYGVFAGR R.K*FYGPEGPYGVFAGR.D	2.62583
P46781_K66	40S ribosomal protein S9 ELLTLDEKDPR R.ELLTLDEK*DPR.R	2.62792
Q00610_K637	Clathrin heavy chain 1 ALEHFTDLYDIKR R.ALEHFTDLYDIK*R.A	2.62833
P00533_K212	Epidermal growth factor receptor LTKIICAQQCSGR K.LTK*IICAQQCSGR.C	2.63
Q99714_K105	3-hydroxyacyl-CoA dehydrogenase type-2 KGQTHTLEDFQR K.K*GQTHTLEDFQR.V	2.63167
P19022_K223	Cadherin-2 YSVTGPGADQPPTGIFIINPISGQLSVTKPLDR R.YSVTGPGADQPPTGIFIINPISGQLSVTK*PLDR.E	2.6325
Q13443_K290	Disintegrin and metalloproteinase domain-containing protein 9 EKFLITR R.EK*FLITR.R	2.63583
P53675_K851	Clathrin heavy chain 2 GQFSTDELVAEVEKR R.GQFSTDELVAEVEK*R.N	2.63583	Q00610_K851
P30086_K187	Phosphatidylethanolamine-binding protein 1 LYEQLSGK K.LYEQLSGK*.-	2.63667
Q8IWA5_K62	Choline transporter-like protein 2 KVIYPTDSR R.K*VIYPTDSR.G	2.63833
Q06830_K109	Peroxiredoxin-1 QGGLGPMNIPLVSDPKR K.K*QGGLGPMNIPLVSDPK*R.T	2.64333
P08069_K502	Insulin-like growth factor 1 receptor ASCESDVLHFTSTTTSKNR R.ASCESDVLHFTSTTTSK*NR.I	2.64417
P80303_K184	Nucleobindin-2 YEMMKEHER K.YEMMK*EHER.R	2.64667
Q13813_K39	Spectrin alpha chain, non-erythrocytic 1 QKLEDSYR R.QK*LEDSYR.F	2.64917
P06733_K422	Alpha-enolase AKFAGR R.IEEELGSK*AK*FAGR.N	2.65333
P06733_K420	Alpha-enolase IEEELGSKAK R.IEEELGSK*AK*FAGR.N	2.65333
Q9Y230_K279	RuvB-like 2 EQINAKVAEWR R.EQINAK*VAEWR.E	2.655
P10809_K250	60 kDa heat shock protein, mitochondrial KISSIQSIVPALEIANAHR K.K*ISSIQSIVPALEIANAHR.K	2.655
P14625_K630	Endoplasmin DKIEK K.DK*IEK*AVVSQR.L	2.66
P60903_K57	Protein S100-A10 IMKDLDQCR K.IMK*DLDQCR.D	2.66083
P43121_K286	Cell surface glycoprotein MUC18 CLADGNPPPHFSISKQNPSTR R.CLADGNPPPHFSISK*QNPSTR.E	2.665
P05787_K472	Keratin, type II cytoskeletal 8 DGKLVSESSDVLPK R.DGK*LVSESSDVLPK*.-	2.665
Q14517_K2553	Protocadherin Fat 1 GQIFTLEKLDR R.GQIFTLEK*LDR.E	2.665
Q9UJS0_K408	Calcium-binding mitochondrial carrier protein Aralar2 AIKLTVNDFVR K.AIK*LTVNDFVR.D	2.6675
P41221_K208	Protein Wnt-5a IHAKGSYESAR R.IHAK*GSYESAR.I	2.6675
Q9UHI8_K619	A disintegrin and metalloproteinase with thrombospondin motifs 1 SCNLEDCPDNNGKTFR R.SCNLEDCPDNNGK*TFR.E	2.6675
Q14126_K72	Desmoglein-2 NPIAKIHSDLAEER K.K*NPIAK*IHSDLAEER.G	2.66917
Q99985_K431	Semaphorin-3C YTKIAVDR K.YTK*IAVDR.V	2.67167
Q05682_K119	Caldesmon QKEFDPTITDASLSLPSR R.QK*EFDPTITDASLSLPSR.R	2.6725
Q9P2B2_K579	Prostaglandin F2 receptor negative regulator NIKSPR K.VSSK*NIK*SPR.Y	2.6725
Q9P2B2_K576	Prostaglandin F2 receptor negative regulator VSSKNIK K.VSSK*NIK*SPR.Y	2.6725
P35579_K860	Myosin-9 EKQLAAENR R.EK*QLAAENR.L	2.67333
P37802_K40	Transgelin-2 KDVGRPQPGR R.K*DVGRPQPGR.E	2.67333
O95084_K270	Serine protease 23 IGVSPPAKQLPGGR K.IGVSPPAK*QLPGGR.I	2.67333
Q13347_K2	Eukaryotic translation initiation factor 3 subunit I MKPILLQGHER -.MK*PILLQGHER.S	2.67333
Q86XX4_K3209	Extracellular matrix organizing protein FRAS1 YAVMKER R.YAVMK*ER.C	2.67417
P35579_K856	Myosin-9 EEELVKVR K.EEELVK*VR.E	2.67667
P29401_K16	Transketolase LQALKDTANR K.LQALK*DTANR.L	2.68
P07814_K435	Bifunctional glutamate/proline--tRNA ligase LNLNNTVLSKR R.LNLNNTVLSK*R.K	2.68167
P17987_K400	T-complex protein 1 subunit alpha SLHDALCVVKR R.SLHDALCVVK*R.V	2.68167
Q5T9A4_K135	ATPase family AAA domain-containing protein 3B AQYQDKLAR R.AQYQDK*LAR.Q	2.6825
P23396_K75	40S ribosomal protein S3 ELTAVVQKR R.ELTAVVQK*R.F	2.68333
O43854_K263	EGF-like repeat and discoidin I-like domain-containing protein 3 VKGTNEDMVFR K.VK*GTNEDMVFR.G	2.685
P21333_K1593	Filamin-A KTHIQDNHDGTYTVAYVPDVTGR K.K*THIQDNHDGTYTVAYVPDVTGR.Y	2.68667
P62851_K114	40S ribosomal protein S25 NTKGGDAPAAGEDA R.NTK*GGDAPAAGEDA.-	2.68667
Q99985_K547	Semaphorin-3C FYPTGKR R.FYPTGK*R.R	2.68917
P62851_K66	40S ribosomal protein S25 EVPNYKLITPAVVSER K.EVPNYK*LITPAVVSER.L	2.68958
O75369_K1372	Filamin-B GAGIGGLGITVEGPSESKINCR R.GAGIGGLGITVEGPSESK*INCR.D	2.69
O75369_K1780	Filamin-B TATPEIVDNKDGTVTVR K.TATPEIVDNK*DGTVTVR.Y	2.69125
P17844_K56	Probable ATP-dependent RNA helicase DDX5 FEKNFYQEHPDLAR K.FEK*NFYQEHPDLAR.R	2.69167
P25445_K94	Tumor necrosis factor receptor superfamily member 6 EYTDKAHFSSK K.EYTDK*AHFSSK*CR.R	2.69333
P61160_K381	Actin-related protein 2 QEYQEKGVR R.QEYQEK*GVR.V	2.69667
P30086_K113	Phosphatidylethanolamine-binding protein 1 GNDISSGTVLSDYVGSGPPKGTGLHR K.GNDISSGTVLSDYVGSGPPK*GTGLHR.Y	2.69667
P02751_K249	Fibronectin KDNR R.IGDTWSK*K*DNR.G	2.69667
P02751_K248	Fibronectin IGDTWSKK R.IGDTWSK*K*DNR.G	2.69667
P46781_K180	40S ribosomal protein S9 KGQGGAGAGDDEEED K.K*GQGGAGAGDDEEED.-	2.69667
P13639_K445	Elongation factor 2 EDLYLKPIQR K.EDLYLK*PIQR.T	2.70083
P02786_K145	Transferrin receptor protein 1 LDSTDFTGTIKLLNENSYVPR K.LDSTDFTGTIK*LLNENSYVPR.E	2.70167
O00592_K418	Podocalyxin EITIHTKLPAK K.EITIHTK*LPAK*DVYER.L	2.7025
P56199_K81	Integrin alpha-1 TGDVYKCPVGR R.TGDVYK*CPVGR.G	2.7025
O75915_K158	PRA1 family protein 3 MEGIGLKR K.MEGIGLK*R.T	2.70417
Q9UPY5_K222	Cystine/glutamate transporter GQTQNFKDAFSGR K.GQTQNFK*DAFSGR.D	2.7075
O95573_K679	Fatty acid CoA ligase Acsl3 FEIPVKIR K.FEIPVK*IR.L	2.7075
O15230_K1227	Laminin subunit alpha-5 FPKPPQPIILR R.FPK*PPQPIILR.D	2.70833
Q15149_K3968	Plectin GYLNKDTHDQLSEPSEVR R.GYLNK*DTHDQLSEPSEVR.S	2.71083
Q96TA1_K479	Protein Niban 2 KYDYDSSSVR K.K*YDYDSSSVR.K	2.71083
P0DMV8_K246	Heat shock 70 kDa protein 1A LVNHFVEEFKR R.LVNHFVEEFK*R.K	2.71417	P0DMV9_K246
P62805_K17	Histone H4 GGAKR K.GLGK*GGAK*R.H	2.715
P62805_K13	Histone H4 GLGKGGAK K.GLGK*GGAK*R.H	2.715
P49207_K19	60S ribosomal protein L34 LSYNTASNKTR R.LSYNTASNK*TR.L	2.715
P49257_K372	Protein ERGIC-53 YVSSLTEEISKR R.YVSSLTEEISK*R.G	2.71583
P35268_K80	60S ribosomal protein L22 ITVTSEVPFSKR K.ITVTSEVPFSK*R.Y	2.72
P26599_K271	Polypyrimidine tract-binding protein 1 YNNDKSR K.YNNDK*SR.D	2.72
P53396_K272	ATP-citrate synthase LTLLNPKGR K.LTLLNPK*GR.I	2.72
P06744_K447	Glucose-6-phosphate isomerase KELQAAGK R.K*ELQAAGK*SPEDLER.L	2.725
P21333_K520	Filamin-A VTVKGPK K.VTVK*GPK*GEER.V	2.725
O14786_K538	Neuropilin-1 AKSFEGNNNYDTPELR K.AK*SFEGNNNYDTPELR.T	2.725
P48643_K399	T-complex protein 1 subunit epsilon MIIEEAKR R.GGNK*MIIEEAK*R.S	2.72833
P48643_K392	T-complex protein 1 subunit epsilon GGNKMIIEEAK R.GGNK*MIIEEAK*R.S	2.72833
P60709_K291	Actin, cytoplasmic 1 KDLYANTVLSGGTTMYPGIADR R.K*DLYANTVLSGGTTMYPGIADR.M	2.72917	P63261_K291
O95084_K189	Serine protease 23 GTQKLR K.TYVK*GTQK*LR.V	2.73667
O95084_K185	Serine protease 23 TYVKGTQK K.TYVK*GTQK*LR.V	2.73667
Q8NC51_K303	Plasminogen activator inhibitor 1 RNA-binding protein AKVEFNIR R.AK*VEFNIR.K	2.73833
P26641_K401	Elongation factor 1-gamma KLDPGSEETQTLVR R.K*LDPGSEETQTLVR.E	2.73875
Q15149_K3027	Plectin AAKGGELVYTDSEAR K.AAK*GGELVYTDSEAR.D	2.73917
P15311_K79	Ezrin ENPLQFKFR K.ENPLQFK*FR.A	2.74	P35241_K79
P62826_K71	GTP-binding nuclear protein Ran FNVWDTAGQEKFGGLR K.FNVWDTAGQEK*FGGLR.D	2.74
P02533_K297	Keratin, type I cytoskeletal 14 MAEKNR R.DQYEK*MAEK*NR.K	2.74167
P02533_K293	Keratin, type I cytoskeletal 14 DQYEKMAEK R.DQYEK*MAEK*NR.K	2.74167
P11279_K137	Lysosome-associated membrane glycoprotein 1 EIKTVESITDIR K.EIK*TVESITDIR.A	2.74167
Q9BZM4_K158	UL16-binding protein 3 KWTVVHAGAR R.K*WTVVHAGAR.R	2.7425
Q00610_K619	Clathrin heavy chain 1 AHIAQLCEKAGLLQR R.AHIAQLCEK*AGLLQR.A	2.7475
Q10471_K103	Polypeptide N-acetylgalactosaminyltransferase 2 NKFNQVESDK R.NK*FNQVESDK*LR.M	2.74833
Q02818_K364	Nucleobindin-1 EAELNAKAQR R.EAELNAK*AQR.L	2.74917
Q9Y624_K63	Junctional adhesion molecule A VEWKFDQGDTTR R.VEWK*FDQGDTTR.L	2.74917
P60709_K113	Actin, cytoplasmic 1 VAPEEHPVLLTEAPLNPK R.VAPEEHPVLLTEAPLNPK*.A	2.7525	P63261_K113
P04075_K330	Fructose-bisphosphate aldolase A AAQEEYVKR K.AAQEEYVK*R.A	2.7575
P47756_K223	F-actin-capping protein subunit beta LVEDMENKIR R.LVEDMENK*IR.S	2.75917
O75581_K1053	Low-density lipoprotein receptor-related protein 6 SVGVVLKGEQDRPR R.SVGVVLK*GEQDRPR.A	2.76083
P55072_K236	Transitional endoplasmic reticulum ATPase AIGVKPPR K.AIGVK*PPR.G	2.76083
P35579_K682	Myosin-9 AGKLDPHLVLDQLR K.AGK*LDPHLVLDQLR.C	2.76417	P35580_K689
P27348_K11	14-3-3 protein theta AKLAEQAER K.AK*LAEQAER.Y	2.76667	P31946_K13, P31947_K11, P63104_K11
Q9HCM3_K1195	UPF0606 protein KIAA1549 KLAQLLSEVSTR R.K*LAQLLSEVSTR.R	2.7675
P62913_K52	60S ribosomal protein L11 VLEQLTGQTPVFSKAR K.VLEQLTGQTPVFSK*AR.Y	2.76917
O00571_K81	ATP-dependent RNA helicase DDX3X GKSSFFSDR R.GK*SSFFSDR.G	2.77083
P06744_K454	Glucose-6-phosphate isomerase ELQAAGKSPEDLER K.ELQAAGK*SPEDLER.L	2.77167
P35579_K1828	Myosin-9 IAQLEEQLDNETKER K.IAQLEEQLDNETK*ER.Q	2.77167
Q00610_K1501	Clathrin heavy chain 1 LEKHELIEFR R.LEK*HELIEFR.R	2.77333
P53396_K978	ATP-citrate synthase VKSINNPDMR R.VK*SINNPDMR.V	2.77333
P17516_K75	Aldo-keto reductase family 1 member C4 IADGSVKR K.IADGSVK*R.E	2.775	P42330_K75, Q04828_K75
P42892_K401	Endothelin-converting enzyme 1 KTSSFLDQR R.K*TSSFLDQR.F	2.775
P04083_K287	Annexin A1 LHQAMKGVGTR K.LHQAMK*GVGTR.H	2.77667
P62136_K141	Serine/threonine-protein phosphatase PP1-alpha catalytic subunit IYGFYDECKR R.IYGFYDECK*R.R	2.77917	P62140_K140
P07814_K498	Bifunctional glutamate/proline--tRNA ligase KVIDPVAPR K.K*VIDPVAPR.Y	2.78
Q02790_K274	Peptidyl-prolyl cis-trans isomerase FKBP4 LEQSTIVKER K.LEQSTIVK*ER.G	2.78
P62826_K99	GTP-binding nuclear protein Ran VTYKNVPNWHR R.VTYK*NVPNWHR.D	2.78
Q14517_K1542	Protocadherin Fat 1 DQDVPVKR R.DQDVPVK*R.N	2.78333
P53007_K160	Tricarboxylate transport protein, mitochondrial FIHDQTSPNPKYR K.FIHDQTSPNPK*YR.G	2.785
P17516_K270	Aldo-keto reductase family 1 member C4 GVVVLAKSYNEQR R.GVVVLAK*SYNEQR.I	2.78583	P42330_K270, Q04828_K270
P07954_K66	Fumarate hydratase, mitochondrial VPNDKYYGAQTVR K.VPNDK*YYGAQTVR.S	2.78583
P41221_K269	Protein Wnt-5a EKYDSAAAMR K.EK*YDSAAAMR.L	2.7875	Q9H1J7_K248
P13639_K572	Elongation factor 2 KSDPVVSYR K.K*SDPVVSYR.E	2.79
Q99623_K218	Prohibitin-2 AKQEQR R.AQFLVEK*AK*QEQR.Q	2.7925
Q99623_K216	Prohibitin-2 AQFLVEKAK R.AQFLVEK*AK*QEQR.Q	2.7925
Q15697_K143	Zinc finger protein 174 QWVAVCMQGQK K.QWVAVCMQGQK*.V	2.7975
P78371_K135	T-complex protein 1 subunit beta EATKAAR R.EATK*AAR.E	2.79792
P21589_K67	5'-nucleotidase LFTKVQQIR R.LFTK*VQQIR.R	2.8
P16949_K128	Stathmin DKHIEEVR R.EK*DK*HIEEVR.K	2.8
P16949_K126	Stathmin EKDK R.EK*DK*HIEEVR.K	2.8
Q6YHK3_K573	CD109 antigen AEPSEKVSLR K.AEPSEK*VSLR.I	2.80083
Q8IWA5_K210	Choline transporter-like protein 2 KANGVLEAR K.K*ANGVLEAR.Q	2.8025
P78333_K385	Glypican-5 KEFINSLR R.K*EFINSLR.L	2.8025
P06744_K366	Glucose-6-phosphate isomerase YITKSGTR K.YITK*SGTR.V	2.80583
P02786_K205	Transferrin receptor protein 1 DSAQNSVIIVDKNGR K.DSAQNSVIIVDK*NGR.L	2.8075
P62906_K196	60S ribosomal protein L10a KNWQNVR K.K*NWQNVR.A	2.80917
P35579_K1862	Myosin-9 NAEQYKDQADK R.NAEQYK*DQADK*ASTR.L	2.81
P49368_K381	T-complex protein 1 subunit gamma GASKEILSEVER R.GASK*EILSEVER.N	2.81083
P11717_K527	Cation-independent mannose-6-phosphate receptor VLQEGKAR R.VLQEGK*AR.G	2.81167
P50454_K160	Serpin H1 QHYNCEHSKINFR K.QHYNCEHSK*INFR.D	2.81167
P17301_K1038	Integrin alpha-2 IGQTSSSVSFKSENFR K.IGQTSSSVSFK*SENFR.H	2.8125
Q9Y6N7_K490	Roundabout homolog 1 KDGVLVSTQDSR R.K*DGVLVSTQDSR.I	2.815
Q9UKM7_K354	Endoplasmic reticulum mannosyl-oligosaccharide 1,2-alpha-mannosidase KAEDFGNR R.K*AEDFGNR.L	2.815
P07942_K1579	Laminin subunit beta-1 AEMLLEEAKR R.AEMLLEEAK*R.A	2.81833
Q14980_K751	Nuclear mitotic apparatus protein 1 SLVEQHKR R.SLVEQHK*R.E	2.81875
P23229_K680	Integrin alpha-6 LEYKFCTR K.LEYK*FCTR.E	2.82042
Q14254_K132	Flotillin-2 DQFAKLVR R.DQFAK*LVR.E	2.82083
P68366_K112	Tubulin alpha-4A chain GHYTIGKEIIDPVLDR R.GHYTIGK*EIIDPVLDR.I	2.8225
P16144_K510	Integrin beta-4 EGEDKPCSGR R.EGEDK*PCSGR.G	2.825
Q16363_K1330	Laminin subunit alpha-4 YELIVDKSR R.YELIVDK*SR.V	2.82667
P06733_K262	Alpha-enolase YDLDFKSPDDPSR R.SGK*YDLDFK*SPDDPSR.Y	2.83417
P26038_K360	Moesin KAQQELEEQTR K.K*AQQELEEQTR.R	2.835
P55072_K754	Transitional endoplasmic reticulum ATPase KYEMFAQTLQQSR R.K*YEMFAQTLQQSR.G	2.8375
Q9UBI6_K34	Guanine nucleotide-binding protein G VSKASADLMSYCEEHAR K.VSK*ASADLMSYCEEHAR.S	2.8375
P20645_K50	Cation-dependent mannose-6-phosphate receptor ELALVKR K.ELALVK*R.L	2.83917
P52597_K87	Heterogeneous nuclear ribonucleoprotein F YIEVFKSHR R.YIEVFK*SHR.T	2.84
O75955_K220	Flotillin-1 KAAYDIEVNTR K.K*AAYDIEVNTR.R	2.84333
P61254_K51	60S ribosomal protein L26 KDDEVQVVR R.K*DDEVQVVR.G	2.85	Q9UNX3_K51
O14818_K28	Proteasome subunit alpha type-7 KGSTAVGVR K.K*GSTAVGVR.G	2.85
P54136_K471	Arginine--tRNA ligase, cytoplasmic LMDLLGEGLKR R.LMDLLGEGLK*R.S	2.85
P30041_K63	Peroxiredoxin-6 LAPEFAKR R.AAK*LAPEFAK*R.N	2.85167
Q07065_K301	Cytoskeleton-associated protein 4 EIQTSAKSR K.EIQTSAK*SR.E	2.85333
Q9NY47_K270	Voltage-dependent calcium channel subunit alpha-2/delta-2 KIDLYDVR K.K*IDLYDVR.R	2.85417
Q07065_K191	Cytoskeleton-associated protein 4 AVKQGESEVSR K.AVK*QGESEVSR.I	2.85583
Q9UKX5_K223	Integrin alpha-11 SVKDVVEAASHIEQR R.SVK*DVVEAASHIEQR.G	2.85667
O00159_K667	Unconventional myosin-Ic KYEAFLQR R.K*YEAFLQR.Y	2.86
O43570_K279	Carbonic anhydrase 12 QVQKFDER R.QVQK*FDER.L	2.86
P51665_K180	26S proteasome non-ATPase regulatory subunit 7 DIKDTTVGTLSQR R.DIK*DTTVGTLSQR.I	2.8625
Q5XKE5_K253	Keratin, type II cytoskeletal 79 KDVDAAYMGR K.K*DVDAAYMGR.M	2.865
Q01082_K997	Spectrin beta chain, non-erythrocytic 1 KLTGMER R.K*LTGMER.D	2.865
Q9UHN6_K1220	Cell surface hyaluronidase SYLPVQFQSPDKAETQR K.SYLPVQFQSPDK*AETQR.G	2.86583
P49720_K77	Proteasome subunit beta type-3 LNLYELKEGR R.LNLYELK*EGR.Q	2.87625
P09543_K197	2',3'-cyclic-nucleotide 3'-phosphodiesterase KSSETLR K.K*SSETLR.K	2.87833
O60245_K310	Protocadherin-7 FEKSVYEADLAENSAPGTPILQLR R.FEK*SVYEADLAENSAPGTPILQLR.A	2.88
P35579_K656	Myosin-9 EQLAKLMATLR K.EQLAK*LMATLR.N	2.8825
Q16513_K690	Serine/threonine-protein kinase N2 KGDIVAR K.K*GDIVAR.D	2.88583
P39019_K77	40S ribosomal protein S19 GGAGVGSMTKIYGGR R.GGAGVGSMTK*IYGGR.Q	2.88667
P08174_K110	Complement decay-accelerating factor LNSASLKQPYITQNYFPVGTVVEYECRPGYR R.LNSASLK*QPYITQNYFPVGTVVEYECRPGYR.R	2.88667
P42892_K197	Endothelin-converting enzyme 1 AKPLMELIER R.AK*PLMELIER.L	2.8875
Q8WUM4_K690	Programmed cell death 6-interacting protein FQNKCSDIVFAR R.FQNK*CSDIVFAR.K	2.8875
P16104_K37	Histone H2AX KGHYAER R.K*GHYAER.V	2.8875
P20073_K268	Annexin A7 KAMQGAGTQER R.K*AMQGAGTQER.V	2.8925
P20645_K44	Cation-dependent mannose-6-phosphate receptor ESEKELALVK K.ESEK*ELALVK*R.L	2.895
P54289_K586	Voltage-dependent calcium channel subunit alpha-2/delta-1 MIDGESGEKTFR K.MIDGESGEK*TFR.T	2.8975
P05198_K190	Eukaryotic translation initiation factor 2 subunit 1 LTPQAVKIR R.LTPQAVK*IR.A	2.9
Q969P0_K143	Immunoglobulin superfamily member 8 YLGSYSGKVELR R.YLGSYSGK*VELR.V	2.90375
Q12913_K202	Receptor-type tyrosine-protein phosphatase eta VIKVITEPIPVSDLR R.VIK*VITEPIPVSDLR.V	2.90417
O43854_K426	EGF-like repeat and discoidin I-like domain-containing protein 3 LAYSNDGEHWTVYQDEKQR K.LAYSNDGEHWTVYQDEK*QR.K	2.90583
P01889_K267	HLA class I histocompatibility antigen, B alpha chain TFQKWAAVVVPSGEEQR R.TFQK*WAAVVVPSGEEQR.Y	2.91083
P78371_K82	T-complex protein 1 subunit beta NIGVDNPAAKVLVDMSR K.NIGVDNPAAK*VLVDMSR.V	2.91167
P62913_K154	60S ribosomal protein L11 TGCIGAKHR R.TGCIGAK*HR.I	2.91667
P07437_K58	Tubulin beta chain ISVYYNEATGGKYVPR R.ISVYYNEATGGK*YVPR.A	2.91833
Q8N8S7_K559	Protein enabled homolog LKQDILDEMR R.LK*QDILDEMR.K	2.91833
Q9NZN4_K32	EH domain-containing protein 2 TKLLPLEEHYR R.TK*LLPLEEHYR.F	2.91917
P62899_K75	60S ribosomal protein L31 AVWAKGIR K.AVWAK*GIR.N	2.9225
P35579_K1492	Myosin-9 ALEEAMEQKAELER R.ALEEAMEQK*AELER.L	2.92333
P27348_K158	14-3-3 protein theta KEMQPTHPIR K.K*EMQPTHPIR.L	2.92333	P31946_K160, P63104_K158
P41221_K194	Protein Wnt-5a FAKEFVDAR R.FAK*EFVDAR.E	2.9275	Q9H1J7_K173
P02786_K439	Transferrin receptor protein 1 LAQMFSDMVLKDGFQPSR K.LAQMFSDMVLK*DGFQPSR.S	2.93
Q13454_K72	Tumor suppressor candidate 3 MNGDKFR R.MNGDK*FR.K	2.93	Q9H0U3_K60
P14625_K142	Endoplasmin EKNLLHVTDTGVGMTR K.EK*NLLHVTDTGVGMTR.E	2.93083
Q8WUM4_K48	Programmed cell death 6-interacting protein AAEELSKLR R.AAEELSK*LR.R	2.93167
P21333_K1375	Filamin-A PNKFTVETR R.VHGPGIQSGTTNK*PNK*FTVETR.G	2.9325
P21333_K1372	Filamin-A VHGPGIQSGTTNKPNK R.VHGPGIQSGTTNK*PNK*FTVETR.G	2.9325
O15020_K291	Spectrin beta chain, non-erythrocytic 2 ALAVEGKR K.ALAVEGK*R.I	2.93417	Q01082_K288, Q9H254_K295
P41250_K646	Glycine--tRNA ligase HGVSHKVDDSSGSIGR R.HGVSHK*VDDSSGSIGR.R	2.93917
P25705_K261	ATP synthase subunit alpha, mitochondrial STVAQLVKR R.STVAQLVK*R.L	2.94083
Q8WXX5_K198	DnaJ homolog subfamily C member 9 AQEEAKEAEMSR R.AQEEAK*EAEMSR.K	2.9425
P25787_K53	Proteasome subunit alpha type-2 QKSILYDER K.QK*SILYDER.S	2.9425
Q15149_K300	Plectin EKLLLWSQR K.EK*LLLWSQR.M	2.94333
O00154_K198	Cytosolic acyl coenzyme A thioester hydrolase YEAQKLER R.YEAQK*LER.M	2.9475
Q00839_K352	Heterogeneous nuclear ribonucleoprotein U HLYTKDIDIHEVR R.HLYTK*DIDIHEVR.I	2.94833
Q15149_K877	Plectin EAEGQLQKLQEALR R.EAEGQLQK*LQEALR.R	2.94833
P62888_K9	60S ribosomal protein L30 KSLESINSR K.K*SLESINSR.L	2.95
P06756_K718	Integrin alpha-V QVVCDLGNPMKAGTQLLAGLR R.QVVCDLGNPMK*AGTQLLAGLR.F	2.95167
O75369_K697	Filamin-B IDIQMKNR R.IDIQMK*NR.M	2.9525
P02675_K426	Fibrinogen beta chain QCSKEDGGGWWYNR R.K*QCSK*EDGGGWWYNR.C	2.9525
O00622_K208	CCN family member 1 GSSLKR R.NNELIAVGK*GSSLK*R.L	2.95583
O00622_K203	CCN family member 1 NNELIAVGKGSSLK R.NNELIAVGK*GSSLK*R.L	2.95583
P26006_K407	Integrin alpha-3 VYIYHSSSKGLLR K.VYIYHSSSK*GLLR.Q	2.95583
P06756_K134	Integrin alpha-V QDKILACAPLYHWR K.QDK*ILACAPLYHWR.T	2.95667
P38646_K567	Stress-70 protein, mitochondrial NAEKYAEEDR K.NAEK*YAEEDR.R	2.95833
P07900_K458	Heat shock protein HSP 90-alpha KLSELLR R.K*K*LSELLR.Y	2.95958
P62913_K159	60S ribosomal protein L11 ISKEEAMR R.ISK*EEAMR.W	2.965
P62249_K131	40S ribosomal protein S16 KFGGPGAR K.K*FGGPGAR.A	2.9675
Q99829_K73	Copine-1 FETVQKLR R.FETVQK*LR.F	2.97
Q13740_K60	CD166 antigen YEKPDGSPVFIAFR K.YEK*PDGSPVFIAFR.S	2.97083
Q9H5V8_K369	CUB domain-containing protein 1 KFVPGCFVCLESR R.K*FVPGCFVCLESR.T	2.97417
Q9HCU4_K2121	Cadherin EGF LAG seven-pass G-type receptor 2 VGSALLDTANKR R.VGSALLDTANK*R.H	2.97583
O14672_K273	Disintegrin and metalloproteinase domain-containing protein 10 NISFMVKR R.NISFMVK*R.I	2.97708
Q08380_K427	Galectin-3-binding protein KSQLVYQSR R.K*SQLVYQSR.R	2.97833
P34897_K409	Serine hydroxymethyltransferase, mitochondrial VLELVSITANKNTCPGDR R.VLELVSITANK*NTCPGDR.S	2.985
P32119_K196	Peroxiredoxin-2 EYFSKHN K.EYFSK*HN.-	2.98667
O00468_K1708	Agrin YDLGKGAAVIR R.YDLGK*GAAVIR.S	2.98667
O60245_K713	Protocadherin-7 VKAVDGGDPPR R.VK*AVDGGDPPR.S	2.98833
Q6YHK3_K491	CD109 antigen VGSPFELVVSGNKR K.VGSPFELVVSGNK*R.L	2.99
P46781_K139	40S ribosomal protein S9 KQVVNIPSFIVR R.K*QVVNIPSFIVR.L	2.99667
P53396_K836	ATP-citrate synthase KPASFMTSICDER R.K*PASFMTSICDER.G	2.9975
Q16629_K24	Serine/arginine-rich splicing factor 7 VYVGNLGTGAGKGELER K.VYVGNLGTGAGK*GELER.A	2.99833
P02786_K673	Transferrin receptor protein 1 KLNDR R.FVMK*K*LNDR.V	3.00083
P02786_K672	Transferrin receptor protein 1 FVMKK R.FVMK*K*LNDR.V	3.00083
P04075_K42	Fructose-bisphosphate aldolase A GILAADESTGSIAKR K.GILAADESTGSIAK*R.L	3.00083
P14618_K247	Pyruvate kinase PKM KASDVHEVR R.K*ASDVHEVR.K	3.00167
P15941_K1125	Mucin-1 EGTINVHDVETQFNQYKTEAASR R.EGTINVHDVETQFNQYK*TEAASR.Y	3.0025
Q9H307_K202	Pinin AKQTELR R.AK*QTELR.L	3.00333
Q9UJZ1_K145	Stomatin-like protein 2, mitochondrial LSLDKVFR K.LSLDK*VFR.E	3.01167
Q6V0I7_K2570	Protocadherin Fat 4 AKEQTFMFPENQPVSSLVTTITGSSLR R.AK*EQTFMFPENQPVSSLVTTITGSSLR.G	3.015
Q9UHN6_K376	Cell surface hyaluronidase NYENHSSGGKALAQR R.NYENHSSGGK*ALAQR.E	3.02
Q9P0V3_K679	SH3 domain-binding protein 4 KGDGIALLSEER K.K*GDGIALLSEER.V	3.02
Q9HDB5_K172	Neurexin-3-beta TPVNDGKYHVVR R.TPVNDGK*YHVVR.F	3.02	Q9Y4C0_K1177
P54136_K60	Arginine--tRNA ligase, cytoplasmic KSLQAER R.K*SLQAER.N	3.02333
O15230_K1854	Laminin subunit alpha-5 DVKGLFLGR R.DVK*GLFLGR.C	3.02417
P41252_K382	Isoleucine--tRNA ligase, cytoplasmic TLKEQGR R.TLK*EQGR.L	3.025
P50991_K531	T-complex protein 1 subunit delta SILKIDDVVNTR R.SILK*IDDVVNTR.-	3.02583
Q8N441_K34	Fibroblast growth factor receptor-like 1 MADKVVPR R.GPPK*MADK*VVPR.Q	3.02667
Q8N441_K30	Fibroblast growth factor receptor-like 1 GPPKMADK R.GPPK*MADK*VVPR.Q	3.02667
O43854_K157	EGF-like repeat and discoidin I-like domain-containing protein 3 NCQYKCSGPLGIEGGIISNQQITASSTHR R.NCQYK*CSGPLGIEGGIISNQQITASSTHR.A	3.02667
P19823_K148	Inter-alpha-trypsin inhibitor heavy chain H2 AKGK R.AK*GK*TAGLVR.S	3.0275
P14625_K633	Endoplasmin IEKAVVSQR K.DK*IEK*AVVSQR.L	3.0275
Q99623_K262	Prohibitin-2 AAQNISKTIATSQNR R.AAQNISK*TIATSQNR.I	3.03167
P62937_K49	Peptidyl-prolyl cis-trans isomerase A GFGYKGSCFHR K.GFGYK*GSCFHR.I	3.03292
Q14204_K3621	Cytoplasmic dynein 1 heavy chain 1 KNLESALR R.K*NLESALR.F	3.03333
P18859_K105	ATP synthase-coupling factor 6, mitochondrial FEVIEKPQA K.FEVIEK*PQA.-	3.04083
P41221_K283	Protein Wnt-5a GKLVQVNSR R.GK*LVQVNSR.F	3.04417
P11717_K1924	Cation-independent mannose-6-phosphate receptor AKLWCSTTADYDR R.AK*LWCSTTADYDR.D	3.045
Q10471_K111	Polypeptide N-acetylgalactosaminyltransferase 2 FNQVESDKLR K.FNQVESDK*LR.M	3.045
P14625_K547	Endoplasmin KEAESSPFVER R.K*EAESSPFVER.L	3.045
P23352_K285	Anosmin-1 SSKDPSAPPAPANLR R.SSK*DPSAPPAPANLR.L	3.045
Q96JJ7_K119	Protein disulfide-isomerase TMX3 TKDDIIEFAHR R.TK*DDIIEFAHR.V	3.055
O75369_K1584	Filamin-B DGTYAVTYIPDKTGR K.DGTYAVTYIPDK*TGR.Y	3.05917
P60709_K328	Actin, cytoplasmic 1 IKIIAPPER K.IK*IIAPPER.K	3.06167	P62736_K330, P63261_K328, P63267_K329, P68032_K330, P68133_K330, Q562R1_K329
P11940_K512	Polyadenylate-binding protein 1 TVPQYKYAAGVR R.TVPQYK*YAAGVR.N	3.06333
Q15149_K2846	Plectin ATNEKLSVYAALQR K.ATNEK*LSVYAALQR.Q	3.065
P32004_K568	Neural cell adhesion molecule L1 DLQELGDSDKYFIEDGR R.DLQELGDSDK*YFIEDGR.L	3.065
P54289_K634	Voltage-dependent calcium channel subunit alpha-2/delta-1 AKLEETITQAR K.AK*LEETITQAR.Y	3.06583
Q15262_K227	Receptor-type tyrosine-protein phosphatase kappa DAVHNKLWLQR R.DAVHNK*LWLQR.R	3.06833
O75367_K18	Core histone macro-H2A.1 SAKAGVIFPVGR R.SAK*AGVIFPVGR.M	3.07333
P30101_K130	Protein disulfide-isomerase A3 KQAGPASVPLR K.K*QAGPASVPLR.T	3.07458
P17301_K821	Integrin alpha-2 QIPAAQEQPFIVSNQNKR R.QIPAAQEQPFIVSNQNK*R.L	3.07583
Q6NZI2_K137	Caveolae-associated protein 1 KLEVNEAELLR K.K*LEVNEAELLR.R	3.07833
O95573_K397	Fatty acid CoA ligase Acsl3 NVMNKVSEMSSFQR K.NVMNK*VSEMSSFQR.N	3.08333
Q13813_K2052	Spectrin alpha chain, non-erythrocytic 1 HVQSKAIEAR K.HVQSK*AIEAR.H	3.08625
P35579_K1638	Myosin-9 DEAIKQLR R.DEAIK*QLR.K	3.0875
Q07954_K3803	Prolow-density lipoprotein receptor-related protein 1 TEKAAYCACR R.TEK*AAYCACR.S	3.09167
Q9HCU4_K1846	Cadherin EGF LAG seven-pass G-type receptor 2 KPSAPHGYTCECPPNYLGPYCETR R.K*PSAPHGYTCECPPNYLGPYCETR.I	3.0925
Q13421_K299	Mesothelin EVEKTACPSGK R.EVEK*TACPSGK*K*AR.E	3.095
P26639_K243	Threonine--tRNA ligase 1, cytoplasmic ILNEKVNTPTTTVYR R.ILNEK*VNTPTTTVYR.C	3.09833
Q15149_K3925	Plectin KELIPTEEALR K.K*ELIPTEEALR.L	3.1
P23229_K953	Integrin alpha-6 KFSLFAER R.K*FSLFAER.K	3.1
Q07954_K2009	Prolow-density lipoprotein receptor-related protein 1 YVVISQGLDKPR R.YVVISQGLDK*PR.A	3.1
P11142_K257	Heat shock cognate 71 kDa protein DISENKR K.DISENK*R.A	3.10333
P18077_K95	60S ribosomal protein L35a SNLPAKAIGHR R.SNLPAK*AIGHR.I	3.10333
P07910_K176	Heterogeneous nuclear ribonucleoproteins C1/C2 SGFNSKSGQR R.GK*SGFNSK*SGQR.G	3.10417
Q9Y4D7_K310	Plexin-D1 AGDKESQAR R.AGDK*ESQAR.S	3.10667
P22234_K110	Multifunctional protein ADE2 IATGSFLKR R.IATGSFLK*R.N	3.10667
Q92729_K388	Receptor-type tyrosine-protein phosphatase U APKGLAFAEIQAR R.APK*GLAFAEIQAR.Q	3.10917
P29317_K468	Ephrin type-A receptor 2 VWKYEVTYR R.VWK*YEVTYR.K	3.11083
P27348_K80	14-3-3 protein theta LQLIKDYR K.LQLIK*DYR.E	3.11167
P49257_K407	Protein ERGIC-53 QVNEMKNSMSETVR R.QVNEMK*NSMSETVR.L	3.1125
P62873_K15	Guanine nucleotide-binding protein G QEAEQLKNQIR R.QEAEQLK*NQIR.D	3.115
Q12913_K876	Receptor-type tyrosine-protein phosphatase eta KGASDTYVTYLIR K.K*GASDTYVTYLIR.T	3.1225
O75054_K373	Immunoglobulin superfamily member 3 QEDSGKYNCR R.QEDSGK*YNCR.V	3.125
O75367_K307	Core histone macro-H2A.1 LKSIAFPSIGSGR K.LK*SIAFPSIGSGR.N	3.13417
Q08722_K130	Leukocyte surface antigen CD47 EGETIIELKYR R.EGETIIELK*YR.V	3.13833
P04920_K893	Anion exchange protein 2 SLAGQSGQGKPR R.SLAGQSGQGK*PR.G	3.13917
P0DPK3_K70	Notch homolog 2 N-terminal-like protein B DPCEKNR R.DPCEK*NR.C	3.14083	P0DPK4_K31, Q04721_K70, Q7Z3S9_K31
Q9Y6N7_K304	Roundabout homolog 1 DDGELPKSR K.DDGELPK*SR.Y	3.14417
Q9UHN6_K278	Cell surface hyaluronidase VIDQDTAKILESER R.VIDQDTAK*ILESER.F	3.1475
P23528_K144	Cofilin-1 HELQANCYEEVKDR K.HELQANCYEEVK*DR.C	3.15083
P42892_K676	Endothelin-converting enzyme 1 HTLGENIADNGGLKAAYR R.HTLGENIADNGGLK*AAYR.A	3.15167
P56199_K711	Integrin alpha-1 SKEDTIYEADLQYR K.SK*EDTIYEADLQYR.V	3.15583
P62937_K31	Peptidyl-prolyl cis-trans isomerase A VPKTAENFR K.VPK*TAENFR.A	3.16083
Q02818_K183	Nucleobindin-1 YEMLKEHER R.YEMLK*EHER.R	3.16083
P51805_K130	Plexin-A3 LDDLFKLGEPHHR R.LDDLFK*LGEPHHR.K	3.1625	Q9UIW2_K148
P08727_K118	Keratin, type I cytoskeletal 19 DWYQKQGPGPSR R.DWYQK*QGPGPSR.D	3.16333
P04406_K117	Glyceraldehyde-3-phosphate dehydrogenase AGAHLQGGAKR K.AGAHLQGGAK*R.V	3.16667
P35052_K236	Glypican-1 KVAQVPLGPECSR R.K*VAQVPLGPECSR.A	3.1725
O15230_K2451	Laminin subunit alpha-5 LLHSLDQAKEELER R.LLHSLDQAK*EELER.L	3.17333
P11277_K124	Spectrin beta chain, erythrocytic ALQFLKEQR K.ALQFLK*EQR.V	3.1775	Q01082_K124, Q9H254_K131
P36578_K120	60S ribosomal protein L4 VNTTQKR R.VNTTQK*R.Y	3.18083
P23284_K186	Peptidyl-prolyl cis-trans isomerase B VESTKTDSR R.K*VESTK*TDSR.D	3.18167
P05141_K63	ADP/ATP translocase 2 IPKEQGVLSFWR R.IPK*EQGVLSFWR.G	3.19417
P62913_K178	60S ribosomal protein L11 YDGIILPGK K.YDGIILPGK*.-	3.19542
P26599_K137	Polypyrimidine tract-binding protein 1 ELKTDSSPNQAR K.ELK*TDSSPNQAR.A	3.19667
P07900_K58	Heat shock protein HSP 90-alpha ELISNSSDALDKIR R.ELISNSSDALDK*IR.Y	3.19833
P19338_K545	Nucleolin EALNSCNKR K.EALNSCNK*R.E	3.20083
P62269_K137	40S ribosomal protein S18 GQHTKTTGR R.GQHTK*TTGR.R	3.205
P35579_K228	Myosin-9 TVKNDNSSR K.TVK*NDNSSR.F	3.20917	P35580_K235, P35749_K235, Q7Z406_K255
P06756_K338	Integrin alpha-V GSDGKLQEVGQVSVSLQR R.GSDGK*LQEVGQVSVSLQR.A	3.2125
P15311_K313	Ezrin EEKHQK R.EEK*HQK*QLER.Q	3.21333	P35241_K313
P23396_K62	40S ribosomal protein S3 TQNVLGEKGR R.TQNVLGEK*GR.R	3.21583
Q8WXI7_K12623	Mucin-16 LDPKSPGVDR R.LDPK*SPGVDR.E	3.22083
P01130_K783	Low-density lipoprotein receptor KPSSVR R.GNEK*K*PSSVR.A	3.22167
P01130_K782	Low-density lipoprotein receptor GNEKK R.GNEK*K*PSSVR.A	3.22167
Q9Y6N7_K237	Roundabout homolog 1 SDAGKYVCVGTNMVGER R.K*SDAGK*YVCVGTNMVGER.E	3.22333
Q13433_K156	Zinc transporter ZIP6 ALCPDHDSDSSGKDPR K.ALCPDHDSDSSGK*DPR.N	3.225
P11717_K393	Cation-independent mannose-6-phosphate receptor SDTSQVKAAGR K.SDTSQVK*AAGR.Y	3.225
P30041_K56	Peroxiredoxin-6 AAKLAPEFAK R.AAK*LAPEFAK*R.N	3.22583
P27816_K959	Microtubule-associated protein 4 KTEAAATTR K.K*TEAAATTR.K	3.2275
O75054_K811	Immunoglobulin superfamily member 3 TEVTVKQPDSR R.TEVTVK*QPDSR.L	3.22917
P05186_K241	Alkaline phosphatase, tissue-nonspecific isozyme TDVEYESDEKAR K.TDVEYESDEK*AR.G	3.23
Q13765_K82	Nascent polypeptide-associated complex subunit alpha AMSKLGLR K.AMSK*LGLR.Q	3.23083
Q12884_K334	Prolyl endopeptidase FAP EDWQTWDCPKTQEHIEESR R.EDWQTWDCPK*TQEHIEESR.T	3.2325
Q9BVC6_K46	Transmembrane protein 109 DFAPPGQQKR R.DFAPPGQQK*R.E	3.235
Q13620_K903	Cullin-4B DYMERDK R.DYMERDK*.E	3.23667
P62491_K61	Ras-related protein Rab-11A TIKAQIWDTAGQER K.TIK*AQIWDTAGQER.Y	3.2375	Q15907_K61
P08069_K474	Insulin-like growth factor 1 receptor QSKGDINTR R.QSK*GDINTR.N	3.23917
P62244_K71	40S ribosomal protein S15a LNKCGVISPR R.LNK*CGVISPR.F	3.24333
P47756_K95	F-actin-capping protein subunit beta KLEVEANNAFDQYR R.K*LEVEANNAFDQYR.D	3.24417
P05556_K575	Integrin beta-1 SNGLICGGNGVCKCR R.SNGLICGGNGVCK*CR.V	3.24417
Q15907_K179	Ras-related protein Rab-11B IVSQKQIADR R.IVSQK*QIADR.A	3.2475
P20908_K164	Collagen alpha-1 GINLSDGKWHR R.GINLSDGK*WHR.I	3.25
P30153_K107	Serine/threonine-protein phosphatase 2A 65 kDa regulatory subunit A alpha isoform DKAVESLR R.DK*AVESLR.A	3.2525	P30154_K119
P07910_K98	Heterogeneous nuclear ribonucleoproteins C1/C2 AGVKR R.GK*AGVK*R.S	3.25333
P07910_K94	Heterogeneous nuclear ribonucleoproteins C1/C2 GKAGVK R.GK*AGVK*R.S	3.25333
P21333_K2025	Filamin-A KNGQHVASSPIPVVISQSEIGDASR K.K*NGQHVASSPIPVVISQSEIGDASR.V	3.255
P27348_K122	14-3-3 protein theta MKGDYFR K.MK*GDYFR.Y	3.25667	P31946_K124
P14625_K733	Endoplasmin SGYLLPDTKAYGDR R.SGYLLPDTK*AYGDR.I	3.25667
P07942_K1746	Laminin subunit beta-1 KYEDNQR R.K*YEDNQR.Y	3.26167
Q9UHN6_K767	Cell surface hyaluronidase FRPHQDANPEKPR R.FRPHQDANPEK*PR.V	3.2625
P11717_K1104	Cation-independent mannose-6-phosphate receptor KPWTAVDTSVDGR R.K*PWTAVDTSVDGR.K	3.26333
Q13813_K1699	Spectrin alpha chain, non-erythrocytic 1 KHQLLEADISAHEDR K.K*HQLLEADISAHEDR.L	3.27083
P54760_K267	Ephrin type-B receptor 4 EDGQWAEQPVTGCSCAPGFEAAEGNTKCR R.EDGQWAEQPVTGCSCAPGFEAAEGNTK*CR.A	3.27125
P67936_K13	Tropomyosin alpha-4 chain KIQALQQQADEAEDR R.K*IQALQQQADEAEDR.A	3.27542
P54709_K259	Sodium/potassium-transporting ATPase subunit beta-3 IDGSANLKSQDDR K.IDGSANLK*SQDDR.D	3.2775
Q15366_K309	Poly QGAKINEIR R.QGAK*INEIR.Q	3.27917
P26639_K36	Threonine--tRNA ligase 1, cytoplasmic NKEGSGDGGR K.NK*EGSGDGGR.A	3.28
P18206_K453	Vinculin QGKGDSPEAR R.QGK*GDSPEAR.A	3.28
Q96PD2_K391	Discoidin, CUB and LCCL domain-containing protein 2 ILYSDDGQKWTVYR R.ILYSDDGQK*WTVYR.E	3.28333
P06733_K126	Alpha-enolase AGAVEKGVPLYR K.AGAVEK*GVPLYR.H	3.2875
P19823_K150	Inter-alpha-trypsin inhibitor heavy chain H2 GKTAGLVR R.AK*GK*TAGLVR.S	3.28833
P50454_K94	Serpin H1 ATTASQAKAVLSAEQLR K.ATTASQAK*AVLSAEQLR.D	3.29
Q01082_K932	Spectrin beta chain, non-erythrocytic 1 AQQDKLNTR K.AQQDK*LNTR.W	3.29167
P23763_K54	Vesicle-associated membrane protein 1 VNVDKVLER R.VNVDK*VLER.D	3.29333	P63027_K52, Q15836_K35
Q15149_K1150	Plectin LPLDKEPAR R.LPLDK*EPAR.E	3.29375
Q86XX4_K3093	Extracellular matrix organizing protein FRAS1 DGSAQSGVDYYPKSR R.DGSAQSGVDYYPK*SR.V	3.295
P78371_K230	T-complex protein 1 subunit beta IGVNQPKR K.IGVNQPK*R.I	3.29667
Q13275_K581	Semaphorin-3F YTASSKR R.YTASSK*R.R	3.29667
Q9Y6N7_K297	Roundabout homolog 1 KDDGELPK R.K*DDGELPK*SR.Y	3.3
P48060_K200	Glioma pathogenesis-related protein 1 GATCSACPNNDKCLDNLCVNR R.GATCSACPNNDK*CLDNLCVNR.Q	3.30667
P07737_K54	Profilin-1 TFVNITPAEVGVLVGKDR K.TFVNITPAEVGVLVGK*DR.S	3.30833
Q99497_K148	Parkinson disease protein 7 VEKDGLILTSR R.VEK*DGLILTSR.G	3.30917
O14763_K72	Tumor necrosis factor receptor superfamily member 10B AAPQQKR R.AAPQQK*R.S	3.31
Q9NYU2_K362	UDP-glucose:glycoprotein glucosyltransferase 1 AITKTAVSSELR R.AITK*TAVSSELR.T	3.31167
P04439_K92	HLA class I histocompatibility antigen, A alpha chain NVKAQSQTDR R.NVK*AQSQTDR.V	3.3125
P50914_K103	60S ribosomal protein L14 AKMTDFDR K.AK*MTDFDR.F	3.31333
P35579_K760	Myosin-9 IGQSKVFFR R.IGQSK*VFFR.A	3.315
Q05682_K605	Caldesmon LKEEIER R.LK*EEIER.R	3.31667
P12429_K154	Annexin A3 KALLTLADGR R.K*ALLTLADGR.R	3.32
P38646_K394	Stress-70 protein, mitochondrial MPKVQQTVQDLFGR R.MPK*VQQTVQDLFGR.A	3.32167
P14618_K367	Pyruvate kinase PKM AEGSDVANAVLDGADCIMLSGETAKGDYPLEAVR R.AEGSDVANAVLDGADCIMLSGETAK*GDYPLEAVR.M	3.33
Q5BJF2_K130	Sigma intracellular receptor 2 ASGFKGQRPETLHER K.ASGFK*GQRPETLHER.L	3.33
P07942_K1708	Laminin subunit beta-1 KTEESADAR K.K*TEESADAR.R	3.33
Q9Y624_K78	Junctional adhesion molecule A LVCYNNKITASYEDR R.LVCYNNK*ITASYEDR.V	3.33417
P15151_K90	Poliovirus receptor HGESGSMAVFHQTQGPSYSESKR R.HGESGSMAVFHQTQGPSYSESK*R.L	3.335
P50991_K395	T-complex protein 1 subunit delta GSNKLVIEEAER R.GSNK*LVIEEAER.S	3.33667
Q86XX4_K1628	Extracellular matrix organizing protein FRAS1 DAETAPKELFFELR R.DAETAPK*ELFFELR.R	3.34
P55060_K158	Exportin-2 TAHSLFKR R.TAHSLFK*R.Y	3.34083
Q13275_K62	Semaphorin-3F ILLKDEDHDR R.ILLK*DEDHDR.M	3.34667
P31947_K77	14-3-3 protein sigma SNEEGSEEKGPEVR K.SNEEGSEEK*GPEVR.E	3.34667
P61160_K253	Actin-related protein 2 IIKVGGER R.IIK*VGGER.F	3.34667
P12268_K511	Inosine-5'-monophosphate dehydrogenase 2 TSSAQVEGGVHSLHSYEKR R.TSSAQVEGGVHSLHSYEK*R.L	3.34833
Q96F81_K908	Protein dispatched homolog 1 STGYHLDSKTPGPR R.STGYHLDSK*TPGPR.F	3.3525
P46782_K63	40S ribosomal protein S5 KAQCPIVER R.K*AQCPIVER.L	3.35333
Q14696_K222	LRP chaperone MESD SSKEENR R.SSK*EENR.A	3.35333
P26038_K412	Moesin KTQEQLALEMAELTAR K.K*TQEQLALEMAELTAR.I	3.35417
Q01974_K285	Tyrosine-protein kinase transmembrane receptor ROR2 LQLPKCEALPMPESPDAANCMR R.LQLPK*CEALPMPESPDAANCMR.I	3.36
P38646_K76	Stress-70 protein, mitochondrial QAKVLENAEGAR K.QAK*VLENAEGAR.T	3.36167
A6NGU5_K100	Putative glutathione hydrolase 3 proenzyme KAEVINAR R.K*AEVINAR.E	3.36917	P19440_K100
Q01082_K1421	Spectrin beta chain, non-erythrocytic 1 KQQMLENQMEVR K.K*QQMLENQMEVR.K	3.37
Q6YHK3_K567	CD109 antigen VKAEPSEK K.VK*AEPSEK*VSLR.I	3.37167
Q99985_K40	Semaphorin-3C ETKTSEYFSLSHHPLDYR R.ETK*TSEYFSLSHHPLDYR.I	3.375
Q9ULI3_K1075	Protein HEG homolog 1 LKR R.TFVTEFK*LK*R.T	3.37667
Q9ULI3_K1073	Protein HEG homolog 1 TFVTEFKLK R.TFVTEFK*LK*R.T	3.37667
P63104_K85	14-3-3 protein zeta/delta EKIETELR R.EK*IETELR.D	3.37833
P46940_K368	Ras GTPase-activating-like protein IQGAP1 QSGQTDPLQKEELQSGVDAANSAAQQYQR R.QSGQTDPLQK*EELQSGVDAANSAAQQYQR.R	3.38
P52272_K69	Heterogeneous nuclear ribonucleoprotein M FEPYANPTKR R.FEPYANPTK*R.Y	3.38333
P78371_K522	T-complex protein 1 subunit beta VDNIIKAAPR R.VDNIIK*AAPR.K	3.38667
P11021_K523	Endoplasmic reticulum chaperone BiP NKITITNDQNR K.GTGNK*NK*ITITNDQNR.L	3.3875
P08729_K273	Keratin, type II cytoskeletal 7 AQYEEMAKCSR K.AQYEEMAK*CSR.A	3.38917
Q9UII2_K49	ATPase inhibitor, mitochondrial EAGGAFGKR R.EAGGAFGK*R.E	3.38917
Q00839_K565	Heterogeneous nuclear ribonucleoprotein U APQCLGKFIEIAAR R.APQCLGK*FIEIAAR.K	3.39417
P04075_K147	Fructose-bisphosphate aldolase A DGADFAKWR K.DGADFAK*WR.C	3.39833	P09972_K147
P43121_K185	Cell surface glycoprotein MUC18 EEKNR K.NGRPLK*EEK*NR.V	3.4
P43121_K182	Cell surface glycoprotein MUC18 NGRPLKEEK K.NGRPLK*EEK*NR.V	3.4
P08727_K370	Keratin, type I cytoskeletal 19 LMDIKSR R.LMDIK*SR.L	3.40083
P11021_K353	Endoplasmic reticulum chaperone BiP KSDIDEIVLVGGSTR K.K*SDIDEIVLVGGSTR.I	3.40167
Q9NQC3_K1066	Reticulon-4 GVIQAIQKSDEGHPFR K.GVIQAIQK*SDEGHPFR.A	3.4025
P36578_K294	60S ribosomal protein L4 ILKSPEIQR R.ILK*SPEIQR.A	3.40333
Q15582_K676	Transforming growth factor-beta-induced protein ig-h3 LAPVYQKLLER R.LAPVYQK*LLER.M	3.40333
P68104_K255	Elongation factor 1-alpha 1 LPLQDVYKIGGIGTVPVGR R.LPLQDVYK*IGGIGTVPVGR.V	3.40417	Q5VTE0_K255
Q15149_K2142	Plectin KAALEEVER R.K*AALEEVER.L	3.405
P31946_K70	14-3-3 protein beta/alpha VISSIEQKTER R.VISSIEQK*TER.N	3.4075
P61160_K368	Actin-related protein 2 DKDNFWMTR K.DK*DNFWMTR.Q	3.41
Q01082_K1939	Spectrin beta chain, non-erythrocytic 1 QIEAQEKPR R.QIEAQEK*PR.D	3.4125
P20908_K905	Collagen alpha-1 GTPGKPGPR R.GTPGK*PGPR.G	3.415
P58107_K2707	Epiplakin LSKVSFR R.LSK*VSFR.G	3.41833
P09651_K350	Heterogeneous nuclear ribonucleoprotein A1 SSGPYGGGGQYFAKPR R.SSGPYGGGGQYFAK*PR.N	3.41917
P15328_K76	Folate receptor alpha NACCSTNTSQEAHKDVSYLYR R.K*NACCSTNTSQEAHK*DVSYLYR.F	3.42
P13010_K265	X-ray repair cross-complementing protein 5 IAAYKSILQER R.IAAYK*SILQER.V	3.42083
P04908_K96	Histone H2A type 1-B/E NDEELNKLLGR R.NDEELNK*LLGR.V	3.42167	Q7L7L0_K96, Q93077_K96
P21926_K135	CD9 antigen TKDEPQR K.DTYNK*LK*TK*DEPQR.E	3.4275
O95573_K706	Fatty acid CoA ligase Acsl3 ELKTHYQADIER K.ELK*THYQADIER.M	3.42917
P07900_K294	Heat shock protein HSP 90-alpha TKPIWTR K.TK*PIWTR.N	3.43083	P08238_K286, Q14568_K293, Q58FF8_K208
P61077_K8	Ubiquitin-conjugating enzyme E2 D3 INKELSDLAR R.INK*ELSDLAR.D	3.43167
Q99623_K147	Prohibitin-2 SVVAKFNASQLITQR K.SVVAK*FNASQLITQR.A	3.43417
P18084_K170	Integrin beta-5 KLTSNFR R.K*LTSNFR.L	3.4375
P60660_K81	Myosin light polypeptide 6 NKDQGTYEDYVEGLR K.NK*DQGTYEDYVEGLR.V	3.43833
P08069_K887	Insulin-like growth factor 1 receptor KYGGAK R.K*YGGAK*LNR.L	3.43917
P43034_K54	Platelet-activating factor acetylhydrolase IB subunit beta KWTSVIR K.K*WTSVIR.L	3.44333
Q15149_K2553	Plectin QAEEIGEKLHR K.QAEEIGEK*LHR.T	3.44417
P29317_K476	Ephrin type-A receptor 2 KGDSNSYNVR K.K*GDSNSYNVR.R	3.45167
P00558_K361	Phosphoglycerate kinase 1 ALMDEVVKATSR K.ALMDEVVK*ATSR.G	3.45417
P11142_K531	Heat shock cognate 71 kDa protein AEDEKQR K.AEDEK*QR.D	3.46083
P00533_K328	Epidermal growth factor receptor KCEGPCR K.K*CEGPCR.K	3.46083
Q9Y666_K393	Solute carrier family 12 member 7 KGVPSVPVAEESR K.K*GVPSVPVAEESR.A	3.46167
Q14697_K48	Neutral alpha-glucosidase AB TCEESSFCKR K.TCEESSFCK*R.Q	3.46667
P11413_K497	Glucose-6-phosphate 1-dehydrogenase GPTEADELMKR R.GPTEADELMK*R.V	3.46833
P09382_K64	Galectin-1 FNAHGDANTIVCNSKDGGAWGTEQR R.FNAHGDANTIVCNSK*DGGAWGTEQR.E	3.46833
P35579_K1775	Myosin-9 SHAQKNENAR R.SHAQK*NENAR.Q	3.46917
P05787_K207	Keratin, type II cytoskeletal 8 DVDEAYMNKVELESR K.DVDEAYMNK*VELESR.L	3.47167
P05783_K187	Keratin, type I cytoskeletal 18 KVIDDTNITR R.K*VIDDTNITR.L	3.47333
P21333_K626	Filamin-A IECDDKGDGSCDVR K.IECDDK*GDGSCDVR.Y	3.475	Q14315_K621
P48735_K384	Isocitrate dehydrogenase [NADP], mitochondrial GKLDGNQDLIR R.GK*LDGNQDLIR.F	3.475
P08727_K265	Keratin, type I cytoskeletal 19 KDAEAWFTSR R.K*DAEAWFTSR.T	3.4775
O75369_K746	Filamin-B VKVFGPGVER K.VK*VFGPGVER.S	3.48
Q6V0I7_K2215	Protocadherin Fat 4 IDSVTGAITVAKPLDR R.IDSVTGAITVAK*PLDR.E	3.4825
Q15149_K597	Plectin LLFNDVQTLKDGR R.LLFNDVQTLK*DGR.H	3.485
Q15149_K2129	Plectin VQKSLAAEEEAAR R.VQK*SLAAEEEAAR.Q	3.48583
Q9H5V8_K592	CUB domain-containing protein 1 DQVACLTFFKER R.DQVACLTFFK*ER.S	3.49
P13639_K426	Elongation factor 2 VFSGLVSTGLKVR R.VFSGLVSTGLK*VR.I	3.49
P25705_K161	ATP synthase subunit alpha, mitochondrial VVDALGNAIDGKGPIGSK R.VVDALGNAIDGK*GPIGSK*TR.R	3.49333
P06576_K522	ATP synthase subunit beta, mitochondrial ADKLAEEHSS K.ADK*LAEEHSS.-	3.49667
Q10471_K509	Polypeptide N-acetylgalactosaminyltransferase 2 APGSLIKLQGCR R.APGSLIK*LQGCR.E	3.50333
P15311_K438	Ezrin KEDEVEEWQHR R.K*EDEVEEWQHR.A	3.50667
Q13813_K1274	Spectrin alpha chain, non-erythrocytic 1 KHEGFER R.K*HEGFER.D	3.50917
P54289_K690	Voltage-dependent calcium channel subunit alpha-2/delta-1 KTPNNPSCNADLINR R.K*TPNNPSCNADLINR.V	3.51083
Q15262_K397	Receptor-type tyrosine-protein phosphatase kappa TLKIAEIQAR K.TLK*IAEIQAR.R	3.515
P34741_K134	Syndecan-2 MDPAEEDTNVYTEKHSDSLFK K.MDPAEEDTNVYTEK*HSDSLFK*R.T	3.525
P06576_K133	ATP synthase subunit beta, mitochondrial VLDSGAPIKIPVGPETLGR K.VLDSGAPIK*IPVGPETLGR.I	3.52542
P05556_K90	Integrin beta-1 DIKK K.DIK*K*NK*NVTNR.S	3.52667
O60437_K1151	Periplakin EKTELLR R.EK*TELLR.K	3.53
P35579_K1181	Myosin-9 TLEEEAKTHEAQIQEMR K.TLEEEAK*THEAQIQEMR.Q	3.53
O43854_K444	EGF-like repeat and discoidin I-like domain-containing protein 3 KNVIDPPIYAR R.K*NVIDPPIYAR.H	3.53083
P12956_K317	X-ray repair cross-complementing protein 6 TFNTSTGGLLLPSDTKR R.TFNTSTGGLLLPSDTK*R.S	3.53083
P52565_K178	Rho GDP-dissociation inhibitor 1 GSYSIKSR R.GSYSIK*SR.F	3.53083
P0CG38_K1073	POTE ankyrin domain family member I QEYDESGPSIVHRKCF K.QEYDESGPSIVHRK*CF.-	3.53417	P0CG39_K1036, P60709_K373, P63261_K373, Q6S8J3_K1073, Q9BYX7_K373
P08195_K615	4F2 cell-surface antigen heavy chain EEGSPLELERLKLEPHEGLLLR R.EEGSPLELERLK*LEPHEGLLLR.F	3.53667
P80723_K149	Brain acid soluble protein 1 EEGEPK K.AAEAAAAPAESAAPAAGEEPSK*EEGEPK*.K	3.54
P80723_K143	Brain acid soluble protein 1 AAEAAAAPAESAAPAAGEEPSKEEGEPK K.AAEAAAAPAESAAPAAGEEPSK*EEGEPK*.K	3.54
P54826_K140	Growth arrest-specific protein 1 STKR R.GPALEDCDCAQDENCK*STK*R.A	3.5425
P54826_K137	Growth arrest-specific protein 1 GPALEDCDCAQDENCKSTK R.GPALEDCDCAQDENCK*STK*R.A	3.5425
Q5T9A4_K46	ATPase family AAA domain-containing protein 3B DKWSNFDPTGLER K.DK*WSNFDPTGLER.A	3.54333
P26038_K165	Moesin LNKDQWEER K.LNK*DQWEER.I	3.555
P32004_K119	Neural cell adhesion molecule L1 CFASNKLGTAMSHEIR R.CFASNK*LGTAMSHEIR.L	3.5625
P13995_K50	Bifunctional methylenetetrahydrofolate dehydrogenase/cyclohydrolase, mitochondrial LAQQIKQEVR K.LAQQIK*QEVR.Q	3.56333
P54289_K232	Voltage-dependent calcium channel subunit alpha-2/delta-1 TPNKIDLYDVR R.TPNK*IDLYDVR.R	3.56583
P23284_K181	Peptidyl-prolyl cis-trans isomerase B KVESTK R.K*VESTK*TDSR.D	3.56667
Q9P2B2_K752	Prostaglandin F2 receptor negative regulator KGIVTTSR R.K*GIVTTSR.R	3.57
P61106_K193	Ras-related protein Rab-14 IYQNIQDGSLDLNAAESGVQHKPSAPQGGR K.IYQNIQDGSLDLNAAESGVQHK*PSAPQGGR.L	3.57167
P41221_K171	Protein Wnt-5a AARPKDLPR R.AARPK*DLPR.D	3.5725
P08581_K189	Hepatocyte growth factor receptor VLSSVKDR K.VLSSVK*DR.F	3.575
P21333_K2473	Filamin-A VKMDCQECPEGYR K.VK*MDCQECPEGYR.V	3.57667
P50991_K21	T-complex protein 1 subunit delta GKGAYQDR R.GK*GAYQDR.D	3.58333
P05141_K23	ADP/ATP translocase 2 DFLAGGVAAAISKTAVAPIER K.DFLAGGVAAAISK*TAVAPIER.V	3.58417
P04083_K185	Annexin A1 NALLSLAKGDR R.NALLSLAK*GDR.S	3.585
P62249_K73	40S ribosomal protein S16 VKGGGHVAQIYAIR R.VK*GGGHVAQIYAIR.Q	3.58583
P78324_K98	Tyrosine-protein phosphatase non-receptor type substrate 1 VTTVSDLTKR R.VTTVSDLTK*R.N	3.58583	Q9P1W8_K96
P30101_K274	Protein disulfide-isomerase A3 NAKGSNYWR K.NAK*GSNYWR.N	3.58833
P00533_K294	Epidermal growth factor receptor KCPR K.YSFGATCVK*K*CPR.N	3.59333
P00533_K293	Epidermal growth factor receptor YSFGATCVKK K.YSFGATCVK*K*CPR.N	3.59333
Q99985_K163	Semaphorin-3C CESGKGR K.CESGK*GR.C	3.59667
P08729_K296	Keratin, type II cytoskeletal 7 FETLQAQAGKHGDDLR K.FETLQAQAGK*HGDDLR.N	3.605
Q03405_K29	Urokinase plasminogen activator surface receptor CMQCKTNGDCR R.CMQCK*TNGDCR.V	3.6075
Q9Y490_K687	Talin-1 AKSVAQR K.AK*SVAQR.T	3.60833
P08069_K47	Insulin-like growth factor 1 receptor NDYQQLKR R.NDYQQLK*R.L	3.6175
P22087_K84	rRNA 2'-O-methyltransferase fibrillarin GNQSGKNVMVEPHR R.GNQSGK*NVMVEPHR.H	3.62333
P62913_K67	60S ribosomal protein L11 NEKIAVHCTVR R.NEK*IAVHCTVR.G	3.62333
P60842_K146	Eukaryotic initiation factor 4A-I AEVQKLQMEAPHIIVGTPGR R.AEVQK*LQMEAPHIIVGTPGR.V	3.62583
Q13813_K1334	Spectrin alpha chain, non-erythrocytic 1 AKLGDSHDLQR K.AK*LGDSHDLQR.F	3.62667
P06756_K499	Integrin alpha-V TCSLPGTALKVSCFNVR K.TCSLPGTALK*VSCFNVR.F	3.63833
P17844_K80	Probable ATP-dependent RNA helicase DDX5 SKEITVR R.SK*EITVR.G	3.64417
Q14980_K1625	Nuclear mitotic apparatus protein 1 KQQNQELQEQLR K.K*QQNQELQEQLR.S	3.6475
P06753_K119	Tropomyosin alpha-3 chain LEEAEKAADESER K.LEEAEK*AADESER.G	3.64833	P67936_K82
Q14204_K4406	Cytoplasmic dynein 1 heavy chain 1 TVENIKDPLFR R.TVENIK*DPLFR.F	3.64833
P35579_K1754	Myosin-9 KANLQIDQINTDLNLER K.K*ANLQIDQINTDLNLER.S	3.66
P02538_K259	Keratin, type II cytoskeletal 6A YEDEINKR K.NK*YEDEINK*R.T	3.66	P04259_K259, P04264_K276, P05787_K185, P13647_K264, P48668_K259
P02538_K252	Keratin, type II cytoskeletal 6A NKYEDEINK K.NK*YEDEINK*R.T	3.66	P04259_K252, P04264_K269, P05787_K178, P13647_K257, P48668_K252
P32970_K93	CD70 antigen SFLHGPELDKGQLR R.SFLHGPELDK*GQLR.I	3.66083
Q13443_K368	Disintegrin and metalloproteinase domain-containing protein 9 DCSCGAKSCIMNSGASGSR R.DCSCGAK*SCIMNSGASGSR.N	3.66417
O75369_K1425	Filamin-B VKIAGPGLGSGVR K.VK*IAGPGLGSGVR.A	3.665
P40222_K256	Alpha-taxilin SLKEEGVQR R.SLK*EEGVQR.A	3.66667
Q9BVC6_K215	Transmembrane protein 109 ASGAQLEAKVR R.ASGAQLEAK*VR.G	3.66667
Q9UKV3_K81	Apoptotic chromatin condensation inducer in the nucleus VTDLKAALEQR R.VTDLK*AALEQR.G	3.66667
P07996_K430	Thrombospondin-1 TCHIQECDKR R.TCHIQECDK*R.F	3.66917
P18669_K39	Phosphoglycerate mutase 1 FSGWYDADLSPAGHEEAKR R.FSGWYDADLSPAGHEEAK*R.G	3.6725
P50990_K326	T-complex protein 1 subunit theta LCKTVGATALPR R.LCK*TVGATALPR.L	3.67333
P61978_K179	Heterogeneous nuclear ribonucleoprotein K ENTQTTIKLFQECCPHSTDR R.ENTQTTIK*LFQECCPHSTDR.V	3.67583
P11021_K185	Endoplasmic reticulum chaperone BiP QATKDAGTIAGLNVMR R.QATK*DAGTIAGLNVMR.I	3.67667
P02656_K44	Apolipoprotein C-III TAKDALSSVQESQVAQQAR K.TAK*DALSSVQESQVAQQAR.G	3.6775
O00468_K1198	Agrin DLGPGKSVR R.DLGPGK*SVR.A	3.68
Q00325_K252	Phosphate carrier protein, mitochondrial FVVPKPR K.FVVPK*PR.S	3.68
Q15149_K1996	Plectin EKEAENER K.EK*EAENER.L	3.6875
P54851_K126	Epithelial membrane protein 2 EDIHDKNAK R.EDIHDK*NAK*FYPVTR.E	3.69083
Q00839_K343	Heterogeneous nuclear ribonucleoprotein U VTEKIPVR K.VTEK*IPVR.H	3.69167
Q15149_K2706	Plectin KQEELQQLEQQR R.K*QEELQQLEQQR.R	3.6925
O15260_K139	Surfeit locus protein 4 SEGKSMFAGVPTMR R.SEGK*SMFAGVPTMR.E	3.69333
P07942_K1505	Laminin subunit beta-1 NLIKQIR R.NLIK*QIR.N	3.69417
Q15149_K1401	Plectin HGEKVEECQR R.HGEK*VEECQR.F	3.69583
Q15149_K581	Plectin DLDKADSMIR R.DLDK*ADSMIR.L	3.6975
O43707_K54	Alpha-actinin-4 KTFTAWCNSHLR R.K*TFTAWCNSHLR.K	3.7	P12814_K35, P35609_K42, Q08043_K49
P21333_K1801	Filamin-A KGEITGEVR K.K*GEITGEVR.M	3.70417
P61981_K142	14-3-3 protein gamma YLAEVATGEKR R.YLAEVATGEK*R.A	3.705
O94905_K205	Erlin-2 VVEKEAETER K.VVEK*EAETER.K	3.71167
P05362_K359	Intercellular adhesion molecule 1 AQLLLKATPEDNGR R.AQLLLK*ATPEDNGR.S	3.71417
P11047_K1584	Laminin subunit gamma-1 DIEEIMKDIR R.DIEEIMK*DIR.N	3.71625
P35221_K16	Catenin alpha-1 WDPKSLEIR K.WDPK*SLEIR.T	3.71667
Q99623_K250	Prohibitin-2 NPGYIKLR K.NPGYIK*LR.K	3.72333
P00505_K73	Aspartate aminotransferase, mitochondrial DDNGKPYVLPSVR R.DDNGK*PYVLPSVR.K	3.72333
P26641_K437	Elongation factor 1-gamma IFK K.AFNQGK*IFK*.-	3.72833
P26641_K434	Elongation factor 1-gamma AFNQGKIFK K.AFNQGK*IFK*.-	3.72833
P69905_K17	Hemoglobin subunit alpha AAWGKVGAHAGEYGAEALER K.AAWGK*VGAHAGEYGAEALER.M	3.73583
P32004_K56	Neural cell adhesion molecule L1 LVVFPTDDISLKCEASGK R.LVVFPTDDISLK*CEASGK*PEVQFR.W	3.7375
O75369_K1221	Filamin-B VKVEPAVDTSR R.VK*VEPAVDTSR.I	3.74167
Q14126_K406	Desmoglein-2 SSKGQIIGNFQAFDEDTGLPAHAR R.SSK*GQIIGNFQAFDEDTGLPAHAR.Y	3.74833
P38646_K625	Stress-70 protein, mitochondrial KDSETGENIR R.K*DSETGENIR.Q	3.75
P26038_K400	Moesin ERQEAEEAKEALLQASR K.ERQEAEEAK*EALLQASR.D	3.75083
Q15149_K2452	Plectin EKMQAVQEATR K.EK*MQAVQEATR.L	3.75333
P21333_K1071	Filamin-A VKAFGPGLQGGSAGSPAR K.VK*AFGPGLQGGSAGSPAR.F	3.75833
O14786_K407	Neuropilin-1 IKPATWETGISMR R.IK*PATWETGISMR.F	3.76333
P21796_K201	Voltage-dependent anion-selective channel protein 1 KLETAVNLAWTAGNSNTR K.K*LETAVNLAWTAGNSNTR.F	3.76583
Q15075_K583	Early endosome antigen 1 NHTLQEQVTQLTEK K.NHTLQEQVTQLTEK*.L	3.76833
P78371_K154	T-complex protein 1 subunit beta EALLSSAVDHGSDEVKFR R.EALLSSAVDHGSDEVK*FR.Q	3.77583
P23352_K279	Anosmin-1 GFTAPSKHFR R.GFTAPSK*HFR.S	3.7775
P62829_K74	60S ribosomal protein L23 KK R.K*K*VHPAVVIR.Q	3.77833
P26038_K514	Moesin TTEAEKNER R.TTEAEK*NER.V	3.77833
P20337_K72	Ras-related protein Rab-3B VKLQIWDTAGQER R.VK*LQIWDTAGQER.Y	3.78	Q15286_K58, Q86YS6_K68, Q96AX2_K80
Q9UHA4_K12	Ragulator complex protein LAMTOR3 KLPSVEGLHAIVVSDR K.K*LPSVEGLHAIVVSDR.D	3.785
P60660_K98	Myosin light polypeptide 6 VFDKEGNGTVMGAEIR R.VFDK*EGNGTVMGAEIR.H	3.7875
P41091_K70	Eukaryotic translation initiation factor 2 subunit 3 FKNELER R.FK*NELER.N	3.78833
Q15149_K1815	Plectin GKAEEQAVR R.GK*AEEQAVR.Q	3.795
Q15149_K1520	Plectin QLAEAHAQAKAQAER R.QLAEAHAQAK*AQAER.E	3.79583
P21589_K433	5'-nucleotidase KAFEHSVHR K.K*AFEHSVHR.Y	3.80167
Q9Y2W1_K519	Thyroid hormone receptor-associated protein 3 GFVPEKNFR R.GFVPEK*NFR.V	3.80333
Q8WXI7_K12605	Mucin-16 SEKDGAATGVDAICTHR R.SEK*DGAATGVDAICTHR.L	3.80417
Q12884_K258	Prolyl endopeptidase FAP AGAKNPVVR K.AGAK*NPVVR.I	3.805
P31431_K105	Syndecan-4 KLEENEVIPK R.AGSGSQVPTEPK*K*LEENEVIPK*R.I	3.805
P31431_K114	Syndecan-4 LEENEVIPKR R.AGSGSQVPTEPK*K*LEENEVIPK*R.I	3.805
P31431_K104	Syndecan-4 AGSGSQVPTEPKK R.AGSGSQVPTEPK*K*LEENEVIPK*R.I	3.805
Q16658_K399	Fascin KVTGTLDANR R.K*VTGTLDANR.S	3.80667
O15260_K22	Surfeit locus protein 4 VTKQYLPHVAR R.VTK*QYLPHVAR.L	3.80667
P00387_K42	NADH-cytochrome b5 reductase 3 STPAITLESPDIKYPLR R.STPAITLESPDIK*YPLR.L	3.80917
P19022_K448	Cadherin-2 FAIQTDPNSNDGLVTVVKPIDFETNR R.FAIQTDPNSNDGLVTVVK*PIDFETNR.M	3.81
Q9Y3C8_K33	Ubiquitin-fold modifier-conjugating enzyme 1 LKEEYQSLIR R.LK*EEYQSLIR.Y	3.81
Q9NYQ6_K316	Cadherin EGF LAG seven-pass G-type receptor 1 ETKETHVLR R.ETK*ETHVLR.V	3.815
P61978_K34	Heterogeneous nuclear ribonucleoprotein K RPAEDMEEEQAFKR K.RPAEDMEEEQAFK*R.S	3.81667
P18077_K73	60S ribosomal protein L35a VIWGKVTR R.VIWGK*VTR.A	3.82333
Q16181_K408	Septin-7 QFEDEKANWEAQQR R.QFEDEK*ANWEAQQR.I	3.835
P43121_K134	Cell surface glycoprotein MUC18 VYKAPEEPNIQVNPLGIPVNSK R.VYK*APEEPNIQVNPLGIPVNSK*EPEEVATCVGR.N	3.835
P21333_K523	Filamin-A GPKGEER K.GPK*GEER.V	3.83667
Q8WWI1_K305	LIM domain only protein 7 ISAVEPKTALPFNR R.ISAVEPK*TALPFNR.F	3.83667
Q8WXI7_K13676	Mucin-16 SLFKSTSVGPLYSGCR R.SLFK*STSVGPLYSGCR.L	3.83833
P54289_K106	Voltage-dependent calcium channel subunit alpha-2/delta-1 LALEAEKVQAAHQWR R.LALEAEK*VQAAHQWR.E	3.83917
Q02790_K390	Peptidyl-prolyl cis-trans isomerase FKBP4 AAKTQLAVCQQR K.AAK*TQLAVCQQR.I	3.84
P46779_K135	60S ribosomal protein L28 TRPTKSS R.TRPTK*SS.-	3.84
P48960_K499	Adhesion G protein-coupled receptor E5 QELLCAFWKSDSDR R.QELLCAFWK*SDSDR.G	3.8425
P10809_K96	60 kDa heat shock protein, mitochondrial NIGAKLVQDVANNTNEEAGDGTTTATVLAR K.NIGAK*LVQDVANNTNEEAGDGTTTATVLAR.S	3.845
P26447_K57	Protein S100-A4 TDEAAFQKLMSNLDSNR R.TDEAAFQK*LMSNLDSNR.D	3.8475
P49257_K87	Protein ERGIC-53 VAPSLKSQR R.VAPSLK*SQR.G	3.84833
P61247_K152	40S ribosomal protein S3a KTSYAQHQQVR R.K*TSYAQHQQVR.Q	3.85333
P08670_K168	Vimentin QVDQLTNDKAR R.QVDQLTNDK*AR.V	3.85375
Q15149_K4140	Plectin DKLLSAER K.DK*LLSAER.A	3.86667
Q13813_K229	Spectrin alpha chain, non-erythrocytic 1 TKQDEVNAAWQR K.TK*QDEVNAAWQR.L	3.86833
P46940_K274	Ras GTPase-activating-like protein IQGAP1 MTNAKNR K.MTNAK*NR.T	3.87167
P61247_K46	40S ribosomal protein S3a NIGKTLVTR R.NIGK*TLVTR.T	3.87167
P28070_K201	Proteasome subunit beta type-4 EVLEKQPVLSQTEAR R.EVLEK*QPVLSQTEAR.D	3.8725
P38159_K163	RNA-binding motif protein, X chromosome SGGPPPKR R.SGGPPPK*R.S	3.875
P08648_K910	Integrin alpha-5 SSASSGPQILKCPEAECFR R.SSASSGPQILK*CPEAECFR.L	3.88167
P52597_K98	Heterogeneous nuclear ribonucleoprotein F TEMDWVLKHSGPNSADSANDGFVR R.TEMDWVLK*HSGPNSADSANDGFVR.L	3.88167
P07996_K201	Thrombospondin-1 IAKGGVNDNFQGVLQNVR R.IAK*GGVNDNFQGVLQNVR.F	3.88917
P13639_K498	Elongation factor 2 VMKFSVSPVVR R.VMK*FSVSPVVR.V	3.89667
P08069_K892	Insulin-like growth factor 1 receptor YGGAKLNR R.K*YGGAK*LNR.L	3.9
P21333_K338	Filamin-A VTANNDKNR K.VTANNDK*NR.T	3.9
P40926_K185	Malate dehydrogenase, mitochondrial ANTFVAELKGLDPAR R.ANTFVAELK*GLDPAR.V	3.9025
Q15149_K1908	Plectin AEMEVLLASKAR R.AEMEVLLASK*AR.A	3.9075
P11142_K328	Heat shock cognate 71 kDa protein LDKSQIHDIVLVGGSTR K.LDK*SQIHDIVLVGGSTR.I	3.91167
Q13813_K719	Spectrin alpha chain, non-erythrocytic 1 KHALLEADVAAHQDR K.K*HALLEADVAAHQDR.I	3.93083
Q8TCZ2_K86	CD99 antigen-like protein 2 KPGIGGR R.K*PGIGGR.E	3.93917
P11047_K1039	Laminin subunit gamma-1 LVKDK R.LVK*DK*VADHR.V	3.94333
Q13433_K249	Zinc transporter ZIP6 KGFMYSR R.K*GFMYSR.N	3.945
P07355_K49	Annexin A2 TKGVDEVTIVNILTNR K.TK*GVDEVTIVNILTNR.S	3.94667
Q10471_K363	Polypeptide N-acetylgalactosaminyltransferase 2 KQHPYTFPGGSGTVFAR R.K*QHPYTFPGGSGTVFAR.N	3.95167
O14745_K227	Na AGGDETKLLVVDR R.AGGDETK*LLVVDR.E	3.96167
P10809_K133	60 kDa heat shock protein, mitochondrial ISKGANPVEIR K.EGFEK*ISK*GANPVEIR.R	3.9625
Q15149_K3887	Plectin KGLVGPELHDR R.K*GLVGPELHDR.L	3.9625
P26599_K428	Polypyrimidine tract-binding protein 1 EGQEDQGLTKDYGNSPLHR R.EGQEDQGLTK*DYGNSPLHR.F	3.96583
P10586_K1016	Receptor-type tyrosine-protein phosphatase F TMPVEQVFAKNFR R.TMPVEQVFAK*NFR.V	3.96583
Q14126_K67	Desmoglein-2 KNPIAK K.K*NPIAK*IHSDLAEER.G	3.9725
P08069_K469	Insulin-like growth factor 1 receptor MEEVTGTKGR R.MEEVTGTK*GR.Q	3.98083
P07900_K191	Heat shock protein HSP 90-alpha VILHLKEDQTEYLEER K.VILHLK*EDQTEYLEER.R	3.99	P08238_K186, Q58FF6_K161, Q58FF7_K165
P12956_K189	X-ray repair cross-complementing protein 6 TKAGDLR R.TK*AGDLR.D	3.99583
P55145_K45	Mesencephalic astrocyte-derived neurotrophic factor FYQDLKDR R.FYQDLK*DR.D	4.005
P50990_K400	T-complex protein 1 subunit theta AVDDGVNTFKVLTR R.AVDDGVNTFK*VLTR.D	4.01083
P23229_K144	Integrin alpha-6 QHVNTKQESR R.QHVNTK*QESR.D	4.01083
P49411_K256	Elongation factor Tu, mitochondrial DLEKPFLLPVEAVYSVPGR R.DLEK*PFLLPVEAVYSVPGR.G	4.015
P61978_K422	Heterogeneous nuclear ribonucleoprotein K HESGASIKIDEPLEGSEDR R.HESGASIK*IDEPLEGSEDR.I	4.01917
O95084_K331	Serine protease 23 QQQKWER R.QQQK*WER.K	4.02167
P46781_K11	40S ribosomal protein S9 KTYVTPR R.K*TYVTPR.R	4.03417
P60709_K50	Actin, cytoplasmic 1 HQGVMVGMGQKDSYVGDEAQSK R.HQGVMVGMGQK*DSYVGDEAQSK*.R	4.03833	P62736_K52, P63261_K50, P63267_K51, P68032_K52, P68133_K52
Q9HCU4_K2183	Cadherin EGF LAG seven-pass G-type receptor 2 GNFAGAKLPR R.LDK*GNFAGAK*LPR.Y	4.04667
Q9HCU4_K2176	Cadherin EGF LAG seven-pass G-type receptor 2 LDKGNFAGAK R.LDK*GNFAGAK*LPR.Y	4.04667
P42892_K747	Endothelin-converting enzyme 1 VIGSLSNSKEFSEHFR R.VIGSLSNSK*EFSEHFR.C	4.04667
Q9H4M9_K220	EH domain-containing protein 1 VVLNKADQIETQQLMR R.VVLNK*ADQIETQQLMR.V	4.0525
O43707_K760	Alpha-actinin-4 DAKGISQEQMQEFR R.DAK*GISQEQMQEFR.A	4.05333
Q00839_K186	Heterogeneous nuclear ribonucleoprotein U EAAGKSSGPTSLFAVTVAPPGAR K.EAAGK*SSGPTSLFAVTVAPPGAR.Q	4.0575
P07942_K1495	Laminin subunit beta-1 MDKSNEELR K.EK*MDK*SNEELR.N	4.06083
P07942_K1492	Laminin subunit beta-1 EKMDK K.EK*MDK*SNEELR.N	4.06083
Q9NTJ5_K483	Phosphatidylinositol-3-phosphatase SAC1 YYKNNFSDGFR R.YYK*NNFSDGFR.Q	4.06083
Q9Y653_K215	Adhesion G-protein coupled receptor G1 RPSAAPASQQLQSLESKLTSVR R.RPSAAPASQQLQSLESK*LTSVR.F	4.06333
P49368_K78	T-complex protein 1 subunit gamma EIQVQHPAAKSMIEISR R.EIQVQHPAAK*SMIEISR.T	4.065
P51153_K172	Ras-related protein Rab-13 DILLKSGGR R.DILLK*SGGR.R	4.06833
P21333_K2417	Filamin-A FNGTHIPGSPFKIR K.FNGTHIPGSPFK*IR.V	4.06917
P53396_K968	ATP-citrate synthase EGKLIMGIGHR K.EGK*LIMGIGHR.V	4.07167
O60637_K110	Tetraspanin-3 AKVENEVDR R.AK*VENEVDR.S	4.07417
P06576_K264	ATP synthase subunit beta, mitochondrial DATSKVALVYGQMNEPPGAR K.DATSK*VALVYGQMNEPPGAR.A	4.08
P08670_K294	Vimentin SK K.NLQEAEEWYK*SK*.F	4.0825	P41219_K290
Q13813_K825	Spectrin alpha chain, non-erythrocytic 1 KHQALQAEIAGHEPR K.K*HQALQAEIAGHEPR.I	4.085
P06396_K245	Gelsolin ATQVSKGIR R.LK*ATQVSK*GIR.D	4.085
P06396_K239	Gelsolin LKATQVSK R.LK*ATQVSK*GIR.D	4.085
Q15084_K150	Protein disulfide-isomerase A6 SGGYSSGKQGR R.SGGYSSGK*QGR.S	4.085
P17813_K513	Endoglin AAKGNCVSLLSPSPEGDPR R.AAK*GNCVSLLSPSPEGDPR.F	4.09417
P08238_K577	Heat shock protein HSP 90-beta VEKVTISNR K.VEK*VTISNR.L	4.095	Q58FF7_K450
O00571_K118	ATP-dependent RNA helicase DDX3X SGFGKFER R.SGFGK*FER.G	4.09583
Q6NZI2_K276	Caveolae-associated protein 1 MNKLGTR R.MNK*LGTR.L	4.10417
Q13813_K190	Spectrin alpha chain, non-erythrocytic 1 KFEEFQTDMAAHEER K.K*FEEFQTDMAAHEER.V	4.1125
Q10589_K126	Bone marrow stromal antigen 2 VEELEGEITTLNHKLQDASAEVER K.VEELEGEITTLNHK*LQDASAEVER.L	4.11417
P55285_K121	Cadherin-6 LDREEKPVYILR R.LDREEK*PVYILR.A	4.115
Q9UJS0_K487	Calcium-binding mitochondrial carrier protein Aralar2 GAKACFLR K.GAK*ACFLR.D	4.11667
Q15149_K2099	Plectin SKEQAELEAAR R.SK*EQAELEAAR.Q	4.11833
P15328_K97	Folate receptor alpha FNWNHCGEMAPACKR R.FNWNHCGEMAPACK*R.H	4.12
O75054_K888	Immunoglobulin superfamily member 3 NNLKGR R.DATFHYGEQAAK*NNLK*GR.L	4.12083
O75054_K884	Immunoglobulin superfamily member 3 DATFHYGEQAAKNNLK R.DATFHYGEQAAK*NNLK*GR.L	4.12083
P08865_K89	40S ribosomal protein SA AVLKFAAATGATPIAGR R.AVLK*FAAATGATPIAGR.F	4.125
P05187_K403	Alkaline phosphatase, placental type GSSIFGLAPGKAR R.GSSIFGLAPGK*AR.D	4.125	P10696_K400
Q13332_K1001	Receptor-type tyrosine-protein phosphatase S ETELPAAAEPGAENALTLQGLKPDTAYDLQVR R.ETELPAAAEPGAENALTLQGLK*PDTAYDLQVR.A	4.13
Q92508_K113	Piezo-type mechanosensitive ion channel component 1 LDLKDIPNAIR R.LDLK*DIPNAIR.L	4.13
Q99985_K391	Semaphorin-3C TTKEFPDDVVTFIR R.TTK*EFPDDVVTFIR.N	4.13083
P06753_K153	Tropomyosin alpha-3 chain EAKHIAEEADR K.EAK*HIAEEADR.K	4.1325	P67936_K116
O95197_K998	Reticulon-3 YKTQIDHYVGIAR K.YK*TQIDHYVGIAR.D	4.14
P43121_K153	Cell surface glycoprotein MUC18 APEEPNIQVNPLGIPVNSKEPEEVATCVGR K.APEEPNIQVNPLGIPVNSK*EPEEVATCVGR.N	4.14083
P17987_K199	T-complex protein 1 subunit alpha YPVNSVNILKAHGR R.YPVNSVNILK*AHGR.S	4.14083
Q9H0U3_K66	Magnesium transporter protein 1 LVKAPPR R.LVK*APPR.N	4.14333
O15260_K154	Surfeit locus protein 4 ESSPKQYMQLGGR R.ESSPK*QYMQLGGR.V	4.15583
P40227_K530	T-complex protein 1 subunit zeta AGMSSLKG R.AGMSSLK*G.-	4.15667
O75054_K191	Immunoglobulin superfamily member 3 VGEKPVEVISLSR K.VGEK*PVEVISLSR.D	4.16333
P46777_K178	60S ribosomal protein L5 GAVDGGLSIPHSTKR K.GAVDGGLSIPHSTK*R.F	4.1725
P30533_K65	Alpha-2-macroglobulin receptor-associated protein LNQLWEKAQR K.LNQLWEK*AQR.L	4.1775
P01024_K1546	Complement C3 ACEPGVDYVYKTR K.ACEPGVDYVYK*TR.L	4.18
P67809_K264	Y-box-binding protein 1 EDGNEEDKENQGDETQGQQPPQR R.EDGNEEDK*ENQGDETQGQQPPQR.R	4.18167
Q13433_K143	Zinc transporter ZIP6 KALCPDHDSDSSGK R.K*ALCPDHDSDSSGK*DPR.N	4.1825
P62826_K134	GTP-binding nuclear protein Ran AKSIVFHR K.AK*SIVFHR.K	4.18583
P05362_K469	Intercellular adhesion molecule 1 KVTVNVLSPR R.K*VTVNVLSPR.Y	4.18833
Q15149_K2025	Plectin LEEQAAQHKADIEER R.LEEQAAQHK*ADIEER.L	4.1925
Q15125_K106	3-beta-hydroxysteroid-Delta EYAKGDSR K.EYAK*GDSR.Y	4.19333
Q14697_K191	Neutral alpha-glucosidase AB VSQGSKDPAEGDGAQPEETPR R.VSQGSK*DPAEGDGAQPEETPR.D	4.19417
[truncated: 641 more rows]
