# Supplementary material for: A chemical proteomics approach for global mapping of functional lysines on cell surface of living cell
Source: Nat Commun. 2024 Apr 8;15:2997. doi: 10.1038/s41467-024-47033-w (PMC11001985; doi:10.1038/s41467-024-47033-w)
Supplement: Supplementary file 5 — Supplementary Data 2 [file 41467_2024_47033_MOESM5_ESM.xlsx]

## Sheet: Supplementary Data 2
Supplementary Data 2. Average Reactivity Ratios across all replicate experiments for all quantified extracellular lysines of transmembrane proteins (TMPs). Shown are R10:1 ratios for 656 extracellular lysines corresponded to 197 TMPs.
Identifier	·	R value (500μM_50μM)	Possible other lysine
P17813_K285	Endoglin IFPEKNIR K.IFPEK*NIR.G	0.175
P06756_K131	Integrin alpha-V SKQDK R.SK*QDK*ILACAPLYHWR.T	0.24
Q8WTV0_K42	Scavenger receptor class B member 1 QQVLKNVR K.QQVLK*NVR.I	0.273333
P17301_K330	Integrin alpha-2 EIKAIASIPTER K.EIK*AIASIPTER.Y	0.3775
P56199_K1055	Integrin alpha-1 MTTSTDHLKR K.K*MTTSTDHLK*R.G	0.381667
P06756_K510	Integrin alpha-V FCLKADGK R.FCLK*ADGK*GVLPR.K	0.395
O14672_K431	Disintegrin and metalloproteinase domain-containing protein 10 LNNNKFSLCSIR K.LNNNK*FSLCSIR.N	0.41
P15529_K66	Membrane cofactor protein KGYFYIPPLATHTICDR K.K*GYFYIPPLATHTICDR.N	0.425
Q29983_K107	MHC class I polypeptide-related sequence A DQKEGLHSLQEIR K.DQK*EGLHSLQEIR.V	0.431667
P26012_K176	Integrin beta-8 KMAFFSR R.K*MAFFSR.D	0.433333
Q86XX4_K1954	Extracellular matrix organizing protein FRAS1 KNDEPPR R.K*NDEPPR.M	0.448333
Q9P2B2_K492	Prostaglandin F2 receptor negative regulator AQDGDFIFSKEHTDTFNFR R.AQDGDFIFSK*EHTDTFNFR.I	0.47
Q9UNN8_K200	Endothelial protein C receptor HISAENTKGSQTSR R.EFLEDTCVQYVQK*HISAENTK*GSQTSR.S	0.486667
Q92542_K112	Nicastrin LKGR R.DLMEK*LK*GR.T	0.4875
Q92542_K110	Nicastrin DLMEKLK R.DLMEK*LK*GR.T	0.4875
P15144_K379	Aminopeptidase N ENSLLFDPLSSSSSNKER R.ENSLLFDPLSSSSSNK*ER.V	0.5
Q9Y6N7_K224	Roundabout homolog 1 GGKLMITYTR R.GGK*LMITYTR.K	0.52
P22413_K448	Ectonucleotide pyrophosphatase/phosphodiesterase family member 1 NIKVIYGPAAR K.NIK*VIYGPAAR.L	0.5275
P56199_K1046	Integrin alpha-1 KMTTSTDHLK K.K*MTTSTDHLK*R.G	0.546667
Q92854_K104	Semaphorin-4D SKQTECLNYIR K.SK*QTECLNYIR.V	0.575
Q8NG11_K132	Tetraspanin-14 EFFESNIKSYR R.EFFESNIK*SYR.D	0.603333
P55285_K365	Cadherin-6 FLYLGPFKDSATVR R.FLYLGPFK*DSATVR.I	0.61
Q6UVK1_K1711	Chondroitin sulfate proteoglycan 4 NKGLWVPEGQR K.NK*GLWVPEGQR.A	0.655
P08581_K725	Hepatocyte growth factor receptor LKIDLANR K.LK*IDLANR.E	0.655833
P15509_K108	Granulocyte-macrophage colony-stimulating factor receptor subunit alpha GFQQKLLYPNSGR R.GFQQK*LLYPNSGR.E	0.663333
O15031_K322	Plexin-B2 VHAKMEANR K.VHAK*MEANR.N	0.663333
P06756_K514	Integrin alpha-V ADGKGVLPR K.ADGK*GVLPR.K	0.678333
Q9HCJ1_K127	Progressive ankylosis protein homolog LHHVDESVGSKTR K.LHHVDESVGSK*TR.R	0.68375
P40189_K335	Interleukin-6 receptor subunit beta APSFWYKIDPSHTQGYR K.APSFWYK*IDPSHTQGYR.T	0.691667
P54709_K220	Sodium/potassium-transporting ATPase subunit beta-3 YFPYYGK K.YFPYYGK*.K	0.695
Q8WTV0_K288	Scavenger receptor class B member 1 LMYKESGVFEGIPTYR K.LMYK*ESGVFEGIPTYR.F	0.704167
P08648_K965	Integrin alpha-5 ALKMPYR K.ALK*MPYR.I	0.705
Q7KYR7_K79	Butyrophilin subfamily 2 member A1 SQFSPAVFVYKGGR R.SQFSPAVFVYK*GGR.E	0.705	Q8WVV5_K83
P06756_K581	Integrin alpha-V DKLTPITIFMEYR R.DK*LTPITIFMEYR.L	0.70875
Q14517_K978	Protocadherin Fat 1 YSLLDHGEGNFDVDKLSGAVR R.YSLLDHGEGNFDVDK*LSGAVR.I	0.71
Q9UIQ6_K626	Leucyl-cystinyl aminopeptidase GKELFIQQER K.K*GK*ELFIQQER.F	0.72
Q9UIQ6_K624	Leucyl-cystinyl aminopeptidase KGK K.K*GK*ELFIQQER.F	0.72
P54760_K474	Ephrin type-B receptor 4 YHEKGAEGPSSVR K.YHEK*GAEGPSSVR.F	0.745833
Q9UHN6_K856	Cell surface hyaluronidase YVGTGGIDQKPR R.NYGFQGGQNK*YVGTGGIDQK*PR.T	0.770833
P17342_K456	Atrial natriuretic peptide receptor 3 YPWGPLKLR K.YPWGPLK*LR.I	0.78
O00592_K394	Podocalyxin ATFNPAQDKCGIR K.ATFNPAQDK*CGIR.L	0.785
P15144_K836	Aminopeptidase N AALACSKELWILNR R.AALACSK*ELWILNR.Y	0.79
O60245_K810	Protocadherin-7 LTQKHYGLHR K.LTQK*HYGLHR.L	0.801667
O94985_K322	Calsyntenin-1 DTYSEKSLHR R.DTYSEK*SLHR.L	0.805
O15031_K1121	Plexin-B2 GTNLNKAMTLQEAEAFVGAER R.GTNLNK*AMTLQEAEAFVGAER.C	0.81
O14672_K601	Disintegrin and metalloproteinase domain-containing protein 10 KMDPSTCASTGSVQWSR K.K*MDPSTCASTGSVQWSR.H	0.81
Q14126_K451	Desmoglein-2 LAKLPDFESR K.LAK*LPDFESR.Y	0.8225
Q9Y4D7_K1182	Plexin-D1 LDYLPNPQFSTAKR R.LDYLPNPQFSTAK*R.E	0.82375
Q03167_K672	Transforming growth factor beta receptor type 3 FYSPKR K.DESVK*FYSPK*R.V	0.83
Q03167_K667	Transforming growth factor beta receptor type 3 DESVKFYSPK K.DESVK*FYSPK*R.V	0.83
O00592_K422	Podocalyxin LPAKDVYER K.EITIHTK*LPAK*DVYER.L	0.840833
Q92692_K97	Nectin-2 MGPSFPSPKPGSER K.MGPSFPSPK*PGSER.L	0.864167
Q9NYQ6_K324	Cadherin EGF LAG seven-pass G-type receptor 1 VKAVDYSTPPR R.VK*AVDYSTPPR.S	0.873333
P18084_K519	Integrin beta-5 EAEGKPLCSGR R.EAEGK*PLCSGR.G	0.881667
O60353_K149	Frizzled-6 KTEQVQR K.K*TEQVQR.D	0.883333
Q12913_K281	Receptor-type tyrosine-protein phosphatase eta TKGDPLGTEGGLDASNTER K.TK*GDPLGTEGGLDASNTER.S	0.906667
Q9UIQ6_K726	Leucyl-cystinyl aminopeptidase INPYVLSDKDR K.INPYVLSDK*DR.A	0.91
Q96J84_K67	Kin of IRRE-like protein 1 DGLALGMGQGLKAWPR K.DGLALGMGQGLK*AWPR.Y	0.92
P56199_K849	Integrin alpha-1 NTKDSAYNTR K.NTK*DSAYNTR.T	0.92125
Q9NYQ6_K1830	Cadherin EGF LAG seven-pass G-type receptor 1 SVVVGGASEDKVSVR R.SVVVGGASEDK*VSVR.R	0.925
Q9UP38_K384	Frizzled-1 VVCNDKFAEDGAR R.VVCNDK*FAEDGAR.T	0.938333
P16144_K392	Integrin beta-4 MFQKTR R.TEVTSK*MFQK*TR.T	0.94
P16144_K388	Integrin beta-4 TEVTSKMFQK R.TEVTSK*MFQK*TR.T	0.94
P06756_K400	Integrin alpha-V KGIVYIFNGR K.K*GIVYIFNGR.S	0.9575
P56199_K546	Integrin alpha-1 FEYQMSLEPIKQTCCSSR R.FEYQMSLEPIK*QTCCSSR.Q	0.96
Q14114_K420	Low-density lipoprotein receptor-related protein 8 AAAGKSPSLIFTNR K.AAAGK*SPSLIFTNR.H	0.961667
Q9UKX5_K402	Integrin alpha-11 ETSAGKVIPLR K.ETSAGK*VIPLR.E	0.975
P27701_K114	CD82 antigen LKQEMGGIVTELIR K.LK*QEMGGIVTELIR.D	0.976667
Q9H5V8_K396	CUB domain-containing protein 1 HKISFLCDDLTR K.HK*ISFLCDDLTR.L	0.986667
Q96F46_K274	Interleukin-17 receptor A NLKGCCR R.NLK*GCCR.H	0.998333
Q9Y639_K260	Neuroplastin NEGQDATMYCKSVGYPHPDWIWR K.NEGQDATMYCK*SVGYPHPDWIWR.K	1
Q969P0_K194	Immunoglobulin superfamily member 8 TSTQKHTHLAVSFGR R.TSTQK*HTHLAVSFGR.S	1.0025
Q14517_K369	Protocadherin Fat 1 FEKDVYR K.FEK*DVYR.A	1.00667
Q9NYQ7_K548	Cadherin EGF LAG seven-pass G-type receptor 3 VHITVLDENDNAPQFSEKR R.VHITVLDENDNAPQFSEK*R.Y	1.02
Q14126_K362	Desmoglein-2 AAFHKSIR K.AAFHK*SIR.S	1.0225
P26012_K515	Integrin beta-8 SHKDQPVCSGR K.SHK*DQPVCSGR.G	1.06667
O95490_K494	Adhesion G protein-coupled receptor L2 GMMVERPCPKGTR R.GMMVERPCPK*GTR.G	1.07
P19438_K107	Tumor necrosis factor receptor superfamily member 1A KEMGQVEISSCTVDR R.K*EMGQVEISSCTVDR.D	1.07
P06756_K889	Integrin alpha-V DHLITKR R.DHLITK*R.D	1.08
P00533_K133	Epidermal growth factor receptor TGLKELPMR K.TGLK*ELPMR.N	1.08167
Q92508_K2372	Piezo-type mechanosensitive ion channel component 1 APNGPEANPVKQLQPNEEADYLGVR R.APNGPEANPVK*QLQPNEEADYLGVR.I	1.09
P32004_K144	Neural cell adhesion molecule L1 ETVKPVEVEEGESVVLPCNPPPSAEPLR K.ETVK*PVEVEEGESVVLPCNPPPSAEPLR.I	1.095
P55285_K418	Cadherin-6 NPVKYSVDR R.NPVK*YSVDR.H	1.105
P78310_K88	Coxsackievirus and adenovirus receptor IYDDYYPDLKGR K.IYDDYYPDLK*GR.V	1.10667
O75054_K642	Immunoglobulin superfamily member 3 ASDTEAGKYQCVAELWR R.ASDTEAGK*YQCVAELWR.K	1.1225
Q8N441_K154	Fibroblast growth factor receptor-like 1 FTQPSKMR R.FTQPSK*MR.R	1.13333
Q07065_K339	Cytoskeleton-associated protein 4 QEQQAFKEAADTER K.QEQQAFK*EAADTER.L	1.14
P15144_K104	Aminopeptidase N GLYVFKGSSTVR R.GLYVFK*GSSTVR.F	1.165
Q29980_K190	MHC class I polypeptide-related sequence B AMQADCLQKLQR R.AMQADCLQK*LQR.Y	1.16917
Q9Y5Z0_K299	Beta-secretase 2 EYNADKAIVDSGTTLLR R.EYNADK*AIVDSGTTLLR.L	1.17917
Q9HCU4_K2300	Cadherin EGF LAG seven-pass G-type receptor 2 ALDKPVTVQFR R.ALDK*PVTVQFR.L	1.18
P01130_K603	Low-density lipoprotein receptor TILEDEKR R.K*TILEDEK*R.L	1.19167
O00478_K83	Butyrophilin subfamily 3 member A3 QVVNVYADGKEVEDR R.QVVNVYADGK*EVEDR.Q	1.19417	O00481_K83, P78410_K83
Q07065_K405	Cytoskeleton-associated protein 4 HSEAFEALQQKSQGLDSR R.HSEAFEALQQK*SQGLDSR.L	1.195
Q9UHN6_K887	Cell surface hyaluronidase KYVPTPDR K.K*YVPTPDR.Y	1.205
P08581_K380	Hepatocyte growth factor receptor IVNKNNVR K.IVNK*NNVR.C	1.21167
Q92729_K440	Receptor-type tyrosine-protein phosphatase U ECVKTEQGVSR R.ECVK*TEQGVSR.Y	1.21833
P06756_K360	Integrin alpha-V ASGDFQTTKLNGFEVFAR R.ASGDFQTTK*LNGFEVFAR.F	1.225
Q15223_K190	Nectin-1 LKGEAEYQEIR R.LK*GEAEYQEIR.N	1.255
P17301_K261	Integrin alpha-2 KYAYSAASGGR R.K*YAYSAASGGR.R	1.25583
Q6V0I7_K2004	Protocadherin Fat 4 VLKALDR K.VLK*ALDR.E	1.26667
Q8WXI7_K10462	Mucin-16 GPQTSTSPASPK K.GPQTSTSPASPK*.G	1.27
P01130_K596	Low-density lipoprotein receptor KTILEDEK R.K*TILEDEK*R.L	1.27667
O43657_K146	Tetraspanin-6 SHAVDKIQNTLHCCGVTDYR R.SHAVDK*IQNTLHCCGVTDYR.D	1.28
O60245_K484	Protocadherin-7 KYFLHTSTPLDYEATR K.K*YFLHTSTPLDYEATR.E	1.3
Q9UHN6_K1278	Cell surface hyaluronidase IEEYLKTGIPPR R.IEEYLK*TGIPPR.S	1.30833
P00533_K489	Epidermal growth factor receptor TKIISNR K.LFGTSGQK*TK*IISNR.G	1.31
O00241_K82	Signal-regulatory protein beta-1 ELIYNQKEGHFPR R.ELIYNQK*EGHFPR.V	1.31833	P78324_K83, Q9P1W8_K81
Q08345_K30	Epithelial discoidin domain-containing receptor 1 GHFDPAKCR K.GHFDPAK*CR.Y	1.32667
Q8N441_K218	Fibroblast growth factor receptor-like 1 NLRPEDSGKYTCR K.NLRPEDSGK*YTCR.V	1.335
Q86XX4_K1164	Extracellular matrix organizing protein FRAS1 EVQLDKAGR R.NGK*EVQLDK*AGR.F	1.3375
Q86XX4_K1158	Extracellular matrix organizing protein FRAS1 NGKEVQLDK R.NGK*EVQLDK*AGR.F	1.3375
O94991_K280	SLIT and NTRK-like protein 5 DLDEVSKQELCPR R.DLDEVSK*QELCPR.R	1.3375
P05556_K238	Integrin beta-1 GEVFNELVGKQR K.GEVFNELVGK*QR.I	1.34417
P34741_K141	Syndecan-2 HSDSLFKR K.HSDSLFK*R.T	1.35333
P48960_K281	Adhesion G protein-coupled receptor E5 FFDKVQDLGR R.FFDK*VQDLGR.D	1.35333	Q9UHX3_K284
Q86XX4_K211	Extracellular matrix organizing protein FRAS1 VPGKCCPQCSAR R.VPGK*CCPQCSAR.S	1.35667
Q9UIW2_K868	Plexin-A1 ILKLSPETGPR K.ILK*LSPETGPR.Q	1.37
P34741_K111	Syndecan-2 EKVHLSDSER K.EK*VHLSDSER.K	1.37667
Q9H5V8_K413	CUB domain-containing protein 1 LWMNVEKTISCTDHR R.LWMNVEK*TISCTDHR.Y	1.38
Q13740_K87	CD166 antigen SVQYDDVPEYKDR K.K*SVQYDDVPEYK*DR.L	1.40667
P05556_K107	Integrin beta-1 LKPEDITQIQPQQLVLR K.GTAEK*LK*PEDITQIQPQQLVLR.L	1.41167
Q07954_K3910	Prolow-density lipoprotein receptor-related protein 1 IDAMDVHVKAGR R.IDAMDVHVK*AGR.V	1.42833
P25445_K100	Tumor necrosis factor receptor superfamily member 6 AHFSSKCR K.AHFSSK*CR.R	1.44
P01893_K200	Putative HLA class I histocompatibility antigen, alpha chain H YLENGKETLQR R.YLENGK*ETLQR.A	1.45667	P04439_K200, P10321_K200, P30511_K197
P19440_K181	Glutathione hydrolase 1 proenzyme GLAAALENKR K.GLAAALENK*R.T	1.45833
Q86XX4_K263	Extracellular matrix organizing protein FRAS1 CGKGQSR R.CGK*GQSR.A	1.46
Q4KMG0_K149	Cell adhesion molecule-related/down-regulated by oncogenes VPESNPKAEVR R.VPESNPK*AEVR.Y	1.465
O60462_K499	Neuropilin-2 TVKGVIIQGAR K.TVK*GVIIQGAR.G	1.46917
P10586_K61	Receptor-type tyrosine-protein phosphatase F VPEDQTGLSGGVASFVCQATGEPKPR K.VPEDQTGLSGGVASFVCQATGEPK*PR.I	1.4775
P02786_K358	Transferrin receptor protein 1 LFGNMEGDCPSDWKTDSTCR R.AAAEK*LFGNMEGDCPSDWK*TDSTCR.M	1.4825
Q04721_K693	Neurogenic locus notch homolog protein 2 KGATCINGVNGFR R.K*GATCINGVNGFR.C	1.4975
Q04721_K1058	Neurogenic locus notch homolog protein 2 CSCPLGYTGKNCQTLVNLCSR R.CSCPLGYTGK*NCQTLVNLCSR.S	1.5
Q9HCU4_K2001	Cadherin EGF LAG seven-pass G-type receptor 2 FGLPAAAPCPKGSFGTAVR R.FGLPAAAPCPK*GSFGTAVR.H	1.50333
P23467_K718	Receptor-type tyrosine-protein phosphatase beta SGKYENHSFSQER R.SGK*YENHSFSQER.T	1.50417
Q9UHN6_K846	Cell surface hyaluronidase NYGFQGGQNKYVGTGGIDQK R.NYGFQGGQNK*YVGTGGIDQK*PR.T	1.50875
O14672_K410	Disintegrin and metalloproteinase domain-containing protein 10 NLGQKENGNYIMYAR K.NLGQK*ENGNYIMYAR.A	1.515
Q03167_K314	Transforming growth factor beta receptor type 3 SMTMTKSIR R.SMTMTK*SIR.D	1.515
P08183_K748	ATP-dependent translocase ABCB1 IDDPETKR R.IDDPETK*R.Q	1.52333
P22413_K465	Ectonucleotide pyrophosphatase/phosphodiesterase family member 1 LRPSDVPDKYYSFNYEGIAR R.LRPSDVPDK*YYSFNYEGIAR.N	1.52333
P16144_K151	Integrin beta-4 KMGQNLAR K.K*MGQNLAR.V	1.5275
Q14114_K567	Low-density lipoprotein receptor-related protein 8 IEKSGLNGVDR K.IEK*SGLNGVDR.Q	1.52833
P52799_K163	Ephrin-B2 ILMKVGQDASSAGSTR K.ILMK*VGQDASSAGSTR.N	1.53
P28827_K234	Receptor-type tyrosine-protein phosphatase mu EIKVTSSR R.DAPLK*EIK*VTSSR.R	1.53167
P28827_K231	Receptor-type tyrosine-protein phosphatase mu DAPLKEIK R.DAPLK*EIK*VTSSR.R	1.53167
P05556_K91	Integrin beta-1 KNK K.DIK*K*NK*NVTNR.S	1.535
P17301_K603	Integrin alpha-2 YSQKILGSDGAFR K.YSQK*ILGSDGAFR.S	1.53833
Q07954_K2653	Prolow-density lipoprotein receptor-related protein 1 LGVKGVLFQPCER R.LGVK*GVLFQPCER.T	1.54
Q9Y653_K49	Adhesion G-protein coupled receptor G1 SSLHYKPTPDLR R.SSLHYK*PTPDLR.I	1.54375
Q6UVK1_K465	Chondroitin sulfate proteoglycan 4 KSQVLFSVTR R.K*SQVLFSVTR.G	1.56417
Q9NYQ7_K2131	Cadherin EGF LAG seven-pass G-type receptor 3 VLYDACPKSLR R.VLYDACPK*SLR.S	1.56417
Q13467_K113	Frizzled-5 AKAGCSPLMR R.AK*AGCSPLMR.Q	1.56833
Q07954_K806	Prolow-density lipoprotein receptor-related protein 1 MYDAQQQQVGTNKCR R.MYDAQQQQVGTNK*CR.V	1.57083
Q13332_K144	Receptor-type tyrosine-protein phosphatase S EDQLPSGFPNIDMGPQLKVVER R.EDQLPSGFPNIDMGPQLK*VVER.T	1.5725
P16144_K662	Integrin beta-4 MVDELKR K.MVDELK*R.A	1.5725
P06756_K535	Integrin alpha-V QKGAIR K.LK*QK*GAIR.R	1.57667
P06756_K533	Integrin alpha-V LKQK K.LK*QK*GAIR.R	1.57667
Q15262_K244	Receptor-type tyrosine-protein phosphatase kappa NGEDIPVAQTKNINHR R.NGEDIPVAQTK*NINHR.R	1.58
Q14517_K2562	Protocadherin Fat 1 ETPAEKVISVR R.ETPAEK*VISVR.L	1.585
P32004_K180	Neural cell adhesion molecule L1 ILHIKQDER K.ILHIK*QDER.V	1.59
P05106_K98	Integrin beta-3 VLEDRPLSDKGSGDSSQVTQVSPQR R.VLEDRPLSDK*GSGDSSQVTQVSPQR.I	1.59
Q86XX4_K2396	Extracellular matrix organizing protein FRAS1 VSYSHDGSNSLKDR R.VSYSHDGSNSLK*DR.F	1.59333
O60245_K875	Protocadherin-7 SLHIPLTQDIAGDPSYEISKQR R.SLHIPLTQDIAGDPSYEISK*QR.L	1.59833
Q14517_K3783	Protocadherin Fat 1 AAVCLCKEGR R.AAVCLCK*EGR.C	1.60333
Q14574_K381	Desmocollin-3 IPIEDKDLINTANWR R.IPIEDK*DLINTANWR.V	1.60625
P00533_K487	Epidermal growth factor receptor LFGTSGQKTK K.LFGTSGQK*TK*IISNR.G	1.60833
Q6V0I7_K1251	Protocadherin Fat 4 VSASDVDEGNNGLIHYSIIKGNEER R.VSASDVDEGNNGLIHYSIIK*GNEER.Q	1.6175
Q07954_K587	Prolow-density lipoprotein receptor-related protein 1 QKIDGTER R.QK*IDGTER.E	1.62167	Q9NZR2_K584
Q6EMK4_K154	Vasorin LLELKLQDNELR R.LLELK*LQDNELR.A	1.63583
P08195_K257	4F2 cell-surface antigen heavy chain VK R.LDYLSSLK*VK*.G	1.63875
P08195_K255	4F2 cell-surface antigen heavy chain LDYLSSLKVK R.LDYLSSLK*VK*.G	1.63875
P55285_K276	Cadherin-6 FPQSTYQFKTPESSPPGTPIGR R.FPQSTYQFK*TPESSPPGTPIGR.I	1.67167
P08581_K599	Hepatocyte growth factor receptor FDLKK R.NNK*FDLK*K*TR.V	1.67167
P08581_K600	Hepatocyte growth factor receptor KTR R.NNK*FDLK*K*TR.V	1.67167
P08581_K595	Hepatocyte growth factor receptor NNKFDLK R.NNK*FDLK*K*TR.V	1.67167
P26006_K897	Integrin alpha-3 AKSETVLTCATGR K.AK*SETVLTCATGR.A	1.675
O96005_K224	Cleft lip and palate transmembrane protein 1 NLLTGETEADPEMIKR K.NLLTGETEADPEMIK*R.A	1.68667
P05362_K67	Intercellular adhesion molecule 1 KELLLPGNNR K.K*ELLLPGNNR.K	1.68917
P50281_K337	Matrix metalloproteinase-14 GEMFVFKER R.GEMFVFK*ER.W	1.6975
Q02487_K381	Desmocollin-2 VTVEDKDLVNTANWR R.VTVEDK*DLVNTANWR.A	1.71167
P08648_K588	Integrin alpha-5 EDCREMKIYLR R.EDCREMK*IYLR.N	1.715
P23229_K310	Integrin alpha-6 GIVSKDEITFVSGAPR K.GIVSK*DEITFVSGAPR.A	1.71583
P01130_K518	Low-density lipoprotein receptor ENGSKPR R.ENGSK*PR.A	1.72167
P23229_K127	Integrin alpha-6 EDQWMGVTVQSQGPGGKVVTCAHR K.EDQWMGVTVQSQGPGGK*VVTCAHR.Y	1.74333
Q8WXD0_K130	Relaxin receptor 2 ETELECVNGDLK K.ETELECVNGDLK*.S	1.74333
P05556_K136	Integrin beta-1 FK R.SGEPQTFTLK*FK*.R	1.745
O15031_K1159	Plexin-B2 TLTETDLYCEPPEVQPPPKR K.TLTETDLYCEPPEVQPPPK*R.R	1.74625
P06213_K476	Insulin receptor MEEVSGTKGR K.MEEVSGTK*GR.Q	1.75167
Q13308_K518	Inactive tyrosine-protein kinase 7 FTPPPQPQQCMEFDKEATVPCSATGR K.FTPPPQPQQCMEFDK*EATVPCSATGR.E	1.7625
P13612_K526	Integrin alpha-4 KAESPPR R.K*AESPPR.F	1.7625
P32004_K515	Neural cell adhesion molecule L1 VKDATQITQGPR K.VK*DATQITQGPR.S	1.77
P23229_K986	Integrin alpha-6 GLDSKASLILR R.GLDSK*ASLILR.S	1.77917
P02786_K665	Transferrin receptor protein 1 LTTDFGNAEKTDR R.LTTDFGNAEK*TDR.F	1.78167
P46531_K185	Neurogenic locus notch homolog protein 1 QDVNECGQKPGLCR R.QDVNECGQK*PGLCR.H	1.7975
P26006_K620	Integrin alpha-3 ECGPDNKCESNLQMR K.ECGPDNK*CESNLQMR.A	1.8
O75882_K1133	Attractin GVKGDECQLCEVENR K.GVK*GDECQLCEVENR.Y	1.815
Q03167_K686	Transforming growth factor beta receptor type 3 KR R.VHFPIPQADMDK*K*R.F	1.815
Q03167_K685	Transforming growth factor beta receptor type 3 VHFPIPQADMDKK R.VHFPIPQADMDK*K*R.F	1.815
Q86UP0_K324	Cadherin-24 KPLDFESQR R.K*PLDFESQR.S	1.8225
Q9NQS3_K301	Nectin-3 CNADANPPPFKSVWSR K.CNADANPPPFK*SVWSR.L	1.82667
Q14574_K662	Desmocollin-3 AGQAATKLLR R.AGQAATK*LLR.V	1.83333
P05556_K134	Integrin beta-1 SGEPQTFTLK R.SGEPQTFTLK*.F	1.83333
Q6EMK4_K333	Vasorin CHFPPKNAGR R.CHFPPK*NAGR.L	1.83833
P05026_K113	Sodium/potassium-transporting ATPase subunit beta-1 YKDSAQR R.FLEK*YK*DSAQR.D	1.8575
Q9H5V8_K454	CUB domain-containing protein 1 LLVPKDR K.LLVPK*DR.L	1.8875
P22413_K503	Ectonucleotide pyrophosphatase/phosphodiesterase family member 1 LHFAKSDR R.LHFAK*SDR.I	1.89083
Q99500_K27	Sphingosine 1-phosphate receptor 3 EHYQYVGKLAGR R.EHYQYVGK*LAGR.L	1.895
Q15303_K109	Receptor tyrosine-protein kinase erbB-4 GTKLYEDR R.GTK*LYEDR.Y	1.89833
O15354_K405	Prosaposin receptor GPR37 QLSKEDLGFSGR R.QLSK*EDLGFSGR.A	1.9
Q6V0I7_K1809	Protocadherin Fat 4 SKYSLLVR R.SK*YSLLVR.A	1.90167
O75051_K542	Plexin-A2 DKCQQAWEPNR R.DK*CQQAWEPNR.F	1.90167
P05556_K72	Integrin beta-1 KK K.K*K*GCPPDDIENPR.G	1.91083
Q07954_K646	Prolow-density lipoprotein receptor-related protein 1 TLIEGKMTHPR K.TLIEGK*MTHPR.A	1.91667
Q6V0I7_K1675	Protocadherin Fat 4 CEEKTVGR R.CEEK*TVGR.L	1.92833
P17301_K884	Integrin alpha-2 SVACDVGYPALKR K.SVACDVGYPALK*R.E	1.93
P50895_K482	Basal cell adhesion molecule GHPDPKLSWSQLGGSPAEPIPGR R.GHPDPK*LSWSQLGGSPAEPIPGR.Q	1.935
P51805_K622	Plexin-A3 LQLLSKETGVR R.LQLLSK*ETGVR.F	1.93917
O43657_K179	Tetraspanin-6 SCCKLEDCTPQR K.SCCK*LEDCTPQR.D	1.94167
Q12884_K591	Prolyl endopeptidase FAP KLGVYEVEDQITAVR R.K*LGVYEVEDQITAVR.K	1.945
Q01974_K382	Tyrosine-protein kinase transmembrane receptor ROR2 NPGGQMEGPWCFTQNKNVR R.NPGGQMEGPWCFTQNK*NVR.M	1.9525
Q14574_K180	Desmocollin-3 GVDKEPLNLFYIER R.GVDK*EPLNLFYIER.D	1.9675
Q14574_K281	Desmocollin-3 LKYSILQQTPR R.LK*YSILQQTPR.S	1.98583
Q13641_K328	Trophoblast glycoprotein DRLTCAYPEKMR K.DRLTCAYPEK*MR.N	1.99
Q8WXI7_K12412	Mucin-16 KFNTTER R.K*FNTTER.V	1.99083
Q15262_K722	Receptor-type tyrosine-protein phosphatase kappa ETKTQCVR K.ETK*TQCVR.I	2.01208
Q9NZV1_K176	Cysteine-rich motor neuron 1 protein PDCSKAR R.IEEEK*PDCSK*AR.C	2.0125
Q9NZV1_K171	Cysteine-rich motor neuron 1 protein IEEEKPDCSK R.IEEEK*PDCSK*AR.C	2.0125
Q9Y6N7_K282	Roundabout homolog 1 RPSNLAVTVDDSAEFKCEAR K.RPSNLAVTVDDSAEFK*CEAR.G	2.0125
Q08345_K112	Epithelial discoidin domain-containing receptor 1 HAGGLGKEFSR R.HAGGLGK*EFSR.S	2.02667
P17813_K556	Endoglin TGTLSCTVALRPKTGSQDQEVHR K.TGTLSCTVALRPK*TGSQDQEVHR.T	2.02833
Q86XX4_K2523	Extracellular matrix organizing protein FRAS1 EKIR R.YVLHK*EK*IR.E	2.03125
Q86XX4_K2521	Extracellular matrix organizing protein FRAS1 YVLHKEK R.YVLHK*EK*IR.E	2.03125
P05556_K87	Integrin beta-1 GSKDIK R.GSK*DIK*K*NK*NVTNR.S	2.03833
P06213_K903	Insulin receptor KHFALER R.K*HFALER.G	2.04333
P05556_K93	Integrin beta-1 NKNVTNR K.DIK*K*NK*NVTNR.S	2.05667
O14495_K187	Phospholipid phosphatase 3 GDDSKVQEAR R.GDDSK*VQEAR.K	2.05833
O00592_K444	Podocalyxin EAGVSDMKLGDQGPPEEAEDR K.EAGVSDMK*LGDQGPPEEAEDR.F	2.05917
P19256_K167	Lymphocyte function-associated antigen 3 GLIMYSWDCPMEQCKR R.GLIMYSWDCPMEQCK*R.N	2.06083
P48960_K422	Adhesion G protein-coupled receptor E5 KQAELEEIYESSIR K.K*QAELEEIYESSIR.G	2.06583
Q9H5V8_K71	CUB domain-containing protein 1 HITMLSIKSGER R.HITMLSIK*SGER.I	2.06833
Q86XX4_K3278	Extracellular matrix organizing protein FRAS1 AVDKVGHVGTPLR K.AVDK*VGHVGTPLR.S	2.1
Q9H6X2_K94	Anthrax toxin receptor 1 GTTLMKLTEDR R.GTTLMK*LTEDR.E	2.11083
Q04721_K1350	Neurogenic locus notch homolog protein 2 CQSSCGQVKCR R.CQSSCGQVK*CR.K	2.12083
P06213_K511	Insulin receptor TSFDKILLR R.TSFDK*ILLR.W	2.12417
Q9P2B2_K522	Prostaglandin F2 receptor negative regulator GNYYCVVSAWTKQR R.GNYYCVVSAWTK*QR.N	2.12583
P48960_K242	Adhesion G protein-coupled receptor E5 CRPGWKPR R.CRPGWK*PR.H	2.1375	Q9UHX3_K245
P43121_K217	Cell surface glycoprotein MUC18 EDKDAQFYCELNYR K.EDK*DAQFYCELNYR.L	2.14
P05026_K111	Sodium/potassium-transporting ATPase subunit beta-1 FLEKYK R.FLEK*YK*DSAQR.D	2.14417
Q96J84_K113	Kin of IRRE-like protein 1 AKLTVLIPPEDTR R.AK*LTVLIPPEDTR.I	2.145
Q9UNN8_K192	Endothelial protein C receptor EFLEDTCVQYVQKHISAENTK R.EFLEDTCVQYVQK*HISAENTK*GSQTSR.S	2.14917
P25445_K126	Tumor necrosis factor receptor superfamily member 6 TQNTKCR R.TQNTK*CR.C	2.16417
O14786_K534	Neuropilin-1 MIMDDSKR K.MIMDDSK*R.K	2.16583
P26006_K895	Integrin alpha-3 KAK K.K*AK*SETVLTCATGR.A	2.18333
Q13332_K897	Receptor-type tyrosine-protein phosphatase S YTASGVHKGATYVFR R.YTASGVHK*GATYVFR.L	2.185
Q13332_K379	Receptor-type tyrosine-protein phosphatase S SQDGPYQIKEDITTTR K.SK*SQDGPYQIK*EDITTTR.Y	2.20875
P54709_K266	Sodium/potassium-transporting ATPase subunit beta-3 SQDDRDKFLGR K.IDGSANLK*SQDDRDK*FLGR.V	2.21667
Q86XX4_K380	Extracellular matrix organizing protein FRAS1 WEDGPCKVCECR K.WEDGPCK*VCECR.G	2.245
P17813_K402	Endoglin GDKFVLR R.GDK*FVLR.S	2.25
P32004_K62	Neural cell adhesion molecule L1 CEASGKPEVQFR K.CEASGK*PEVQFR.W	2.25083
P29323_K158	Ephrin type-B receptor 2 VMKINTEVR R.VMK*INTEVR.S	2.255
P05556_K73	Integrin beta-1 KGCPPDDIENPR K.K*GCPPDDIENPR.G	2.265
Q9C0H2_K340	Protein tweety homolog 3 TVPWEQPATKDPLLR R.TVPWEQPATK*DPLLR.V	2.26917
O00478_K108	Butyrophilin subfamily 3 member A3 DGITAGKAALR R.DGITAGK*AALR.I	2.27	O00481_K108, P78410_K108
Q92854_K219	Semaphorin-4D KSPDSPDGEDDR R.K*SPDSPDGEDDR.V	2.27417
P18084_K72	Integrin beta-5 ANLVKNGCGGEIESPASSFHVLR R.ANLVK*NGCGGEIESPASSFHVLR.S	2.30083
O15031_K941	Plexin-B2 VTKFGAQLQCVTGPQATR K.VTK*FGAQLQCVTGPQATR.G	2.305
P08913_K190	Alpha-2A adrenergic receptor KGGGGGPQPAEPR K.K*GGGGGPQPAEPR.C	2.30833
Q9NYQ6_K2118	Cadherin EGF LAG seven-pass G-type receptor 1 AMNEKLSR R.AMNEK*LSR.N	2.31083
Q6V0I7_K2512	Protocadherin Fat 4 NSEKFHIDPLR R.NSEK*FHIDPLR.G	2.31167
Q9Y653_K107	Adhesion G-protein coupled receptor G1 LHLLYGK R.LHLLYGK*.R	2.31333
P48509_K132	CD151 antigen DTMTKR K.ENLK*DTMTK*R.Y	2.315
P48509_K127	CD151 antigen ENLKDTMTK K.ENLK*DTMTK*R.Y	2.315
P16422_K160	Epithelial cell adhesion molecule PYDSKSLR R.EK*PYDSK*SLR.T	2.325
P16422_K155	Epithelial cell adhesion molecule EKPYDSK R.EK*PYDSK*SLR.T	2.325
Q15375_K272	Ephrin type-A receptor 7 AGYQQKGDTCEPCGR K.AGYQQK*GDTCEPCGR.G	2.32583
P01889_K210	HLA class I histocompatibility antigen, B alpha chain ADPPKTHVTHHPISDHEATLR R.ADPPK*THVTHHPISDHEATLR.C	2.32833
P15144_K923	Aminopeptidase N KDNEETGFGSGTR K.K*DNEETGFGSGTR.A	2.33417
P52799_K83	Ephrin-B2 VYMVDKDQADR K.VYMVDK*DQADR.C	2.34
Q8IZP9_K592	Adhesion G-protein coupled receptor G2 GGWSDNGCSVKDR R.GGWSDNGCSVK*DR.R	2.36583
P23229_K946	Integrin alpha-6 EITEKQIDDNR R.EITEK*QIDDNR.K	2.36667
Q9HDC9_K356	Adipocyte plasma membrane-associated protein LFSQETVMKFVPR K.LFSQETVMK*FVPR.Y	2.37
Q13332_K370	Receptor-type tyrosine-protein phosphatase S SKSQDGPYQIK K.SK*SQDGPYQIK*EDITTTR.Y	2.37
P05556_K163	Integrin beta-1 DDLENVKSLGTDLMNEMR K.DDLENVK*SLGTDLMNEMR.R	2.37333
P29317_K475	Ephrin type-A receptor 2 KK R.K*K*GDSNSYNVR.R	2.375
P08962_K194	CD63 antigen EGCVEKIGGWLR K.EGCVEK*IGGWLR.K	2.38917
P10321_K145	HLA class I histocompatibility antigen, C alpha chain GYDQSAYDGKDYIALNEDLR R.GYDQSAYDGK*DYIALNEDLR.S	2.38917
P02786_K180	Transferrin receptor protein 1 LSKVWR R.EFK*LSK*VWR.D	2.39417
P02786_K177	Transferrin receptor protein 1 EFKLSK R.EFK*LSK*VWR.D	2.39417
P54756_K194	Ephrin type-A receptor 5 VMKLNTEVR R.VMK*LNTEVR.D	2.395
O75054_K92	Immunoglobulin superfamily member 3 GGKIFIER R.GGK*IFIER.V	2.40333
P26006_K100	Integrin alpha-3 TGAVYLCPLTAHKDDCER R.TGAVYLCPLTAHK*DDCER.M	2.4225
Q7KYR7_K57	Butyrophilin subfamily 2 member A1 CHLSPEKNAEDMEVR R.CHLSPEK*NAEDMEVR.W	2.42417	Q8WVV5_K61
Q7KYR7_K101	Butyrophilin subfamily 2 member A1 TTFVSKDISR R.TTFVSK*DISR.G	2.46333
P50895_K531	Basal cell adhesion molecule DGISCEASNPHGNKR R.DGISCEASNPHGNK*R.H	2.47167
Q9UIW2_K1084	Plexin-A1 AKYGGIER R.AK*YGGIER.E	2.48667
Q02487_K270	Desmocollin-2 VGTTVGQVCATDKDEPDTMHTR R.VGTTVGQVCATDK*DEPDTMHTR.L	2.49
Q07065_K223	Cytoskeleton-associated protein 4 DLSDGIHVVKDAR K.DLSDGIHVVK*DAR.E	2.49917
O75054_K279	Immunoglobulin superfamily member 3 SEGAVVNVQPTDKEFTVR R.SEGAVVNVQPTDK*EFTVR.L	2.50417
P01893_K210	Putative HLA class I histocompatibility antigen, alpha chain H ADPPKTHMTHHPISDHEATLR R.ADPPK*THMTHHPISDHEATLR.C	2.50833
P17301_K718	Integrin alpha-2 GLFKENNER R.GLFK*ENNER.C	2.51
Q9UKX5_K150	Integrin alpha-11 FSKTVAPALQR R.FSK*TVAPALQR.C	2.51083
P06756_K233	Integrin alpha-V YDPNVYSIKYNNQLATR K.YDPNVYSIK*YNNQLATR.T	2.5125
Q96J84_K410	Kin of IRRE-like protein 1 GDGGKVECFIGSTPPPDR R.GDGGK*VECFIGSTPPPDR.I	2.51375
Q14517_K894	Protocadherin Fat 1 ELQHEHSLKIEAR R.ELQHEHSLK*IEAR.D	2.5325
P18084_K163	Integrin beta-5 SLGTKLAEEMR R.SLGTK*LAEEMR.K	2.53417
P08648_K943	Integrin alpha-5 VWAKTFLQR R.VWAK*TFLQR.E	2.535
P23229_K569	Integrin alpha-6 KSGLSSR R.K*SGLSSR.V	2.53917
Q13641_K76	Trophoblast glycoprotein TVKCVNR R.TVK*CVNR.N	2.54
O60462_K755	Neuropilin-2 EDQGGEWKHGR R.EDQGGEWK*HGR.I	2.55083
P30530_K211	Tyrosine-protein kinase receptor UFO TSSFSCEAHNAKGVTTSR K.TSSFSCEAHNAK*GVTTSR.T	2.55458
P15144_K205	Aminopeptidase N KVVATTQMQAADAR R.K*VVATTQMQAADAR.K	2.5575
Q07954_K458	Prolow-density lipoprotein receptor-related protein 1 VDKGGALHIYHQR R.VDK*GGALHIYHQR.R	2.55833
Q68D85_K101	Natural cytotoxicity triggering receptor 3 ligand 1 LKSGDASLR R.LK*SGDASLR.L	2.58083
P06756_K446	Integrin alpha-V GATDIDKNGYPDLIVGAFGVDR K.GATDIDK*NGYPDLIVGAFGVDR.A	2.58833
Q6V0I7_K2566	Protocadherin Fat 4 ADFPKVR R.FVNK*ADFPK*VR.A	2.5925
Q6V0I7_K2561	Protocadherin Fat 4 FVNKADFPK R.FVNK*ADFPK*VR.A	2.5925
P35613_K264	Basigin ITDSEDKALMNGSESR K.ITDSEDK*ALMNGSESR.F	2.5925
Q9UHN6_K1262	Cell surface hyaluronidase LTEKTVFPLADVSR R.LTEK*TVFPLADVSR.I	2.6025
Q07065_K388	Cytoskeleton-associated protein 4 SDSHGPKEDGGFR K.SDSHGPK*EDGGFR.H	2.6025
Q14517_K101	Protocadherin Fat 1 TKGGNTAILNR R.TK*GGNTAILNR.E	2.605
P56199_K292	Integrin alpha-1 KVIQDCEDENIQR K.K*VIQDCEDENIQR.F	2.62542
Q29983_K94	MHC class I polypeptide-related sequence A DLTGNGKDLR R.DLTGNGK*DLR.M	2.62583
P00533_K212	Epidermal growth factor receptor LTKIICAQQCSGR K.LTK*IICAQQCSGR.C	2.63
P19022_K223	Cadherin-2 YSVTGPGADQPPTGIFIINPISGQLSVTKPLDR R.YSVTGPGADQPPTGIFIINPISGQLSVTK*PLDR.E	2.6325
Q13443_K290	Disintegrin and metalloproteinase domain-containing protein 9 EKFLITR R.EK*FLITR.R	2.63583
Q8IWA5_K62	Choline transporter-like protein 2 KVIYPTDSR R.K*VIYPTDSR.G	2.63833
P43121_K286	Cell surface glycoprotein MUC18 CLADGNPPPHFSISKQNPSTR R.CLADGNPPPHFSISK*QNPSTR.E	2.665
Q14517_K2553	Protocadherin Fat 1 GQIFTLEKLDR R.GQIFTLEK*LDR.E	2.665
Q14126_K72	Desmoglein-2 NPIAKIHSDLAEER K.K*NPIAK*IHSDLAEER.G	2.66917
Q9P2B2_K579	Prostaglandin F2 receptor negative regulator NIKSPR K.VSSK*NIK*SPR.Y	2.6725
Q9P2B2_K576	Prostaglandin F2 receptor negative regulator VSSKNIK K.VSSK*NIK*SPR.Y	2.6725
Q86XX4_K3209	Extracellular matrix organizing protein FRAS1 YAVMKER R.YAVMK*ER.C	2.67417
P25445_K94	Tumor necrosis factor receptor superfamily member 6 EYTDKAHFSSK K.EYTDK*AHFSSK*CR.R	2.69333
P02786_K145	Transferrin receptor protein 1 LDSTDFTGTIKLLNENSYVPR K.LDSTDFTGTIK*LLNENSYVPR.E	2.70167
O00592_K418	Podocalyxin EITIHTKLPAK K.EITIHTK*LPAK*DVYER.L	2.7025
P56199_K81	Integrin alpha-1 TGDVYKCPVGR R.TGDVYK*CPVGR.G	2.7025
Q9UPY5_K222	Cystine/glutamate transporter GQTQNFKDAFSGR K.GQTQNFK*DAFSGR.D	2.7075
O14786_K538	Neuropilin-1 AKSFEGNNNYDTPELR K.AK*SFEGNNNYDTPELR.T	2.725
Q9Y624_K63	Junctional adhesion molecule A VEWKFDQGDTTR R.VEWK*FDQGDTTR.L	2.74917
O75581_K1053	Low-density lipoprotein receptor-related protein 6 SVGVVLKGEQDRPR R.SVGVVLK*GEQDRPR.A	2.76083
P42892_K401	Endothelin-converting enzyme 1 KTSSFLDQR R.K*TSSFLDQR.F	2.775
Q14517_K1542	Protocadherin Fat 1 DQDVPVKR R.DQDVPVK*R.N	2.78333
Q8IWA5_K210	Choline transporter-like protein 2 KANGVLEAR K.K*ANGVLEAR.Q	2.8025
P02786_K205	Transferrin receptor protein 1 DSAQNSVIIVDKNGR K.DSAQNSVIIVDK*NGR.L	2.8075
P17301_K1038	Integrin alpha-2 IGQTSSSVSFKSENFR K.IGQTSSSVSFK*SENFR.H	2.8125
Q9Y6N7_K490	Roundabout homolog 1 KDGVLVSTQDSR R.K*DGVLVSTQDSR.I	2.815
P23229_K680	Integrin alpha-6 LEYKFCTR K.LEYK*FCTR.E	2.82042
P16144_K510	Integrin beta-4 EGEDKPCSGR R.EGEDK*PCSGR.G	2.825
Q07065_K301	Cytoskeleton-associated protein 4 EIQTSAKSR K.EIQTSAK*SR.E	2.85333
Q9NY47_K270	Voltage-dependent calcium channel subunit alpha-2/delta-2 KIDLYDVR K.K*IDLYDVR.R	2.85417
Q07065_K191	Cytoskeleton-associated protein 4 AVKQGESEVSR K.AVK*QGESEVSR.I	2.85583
Q9UKX5_K223	Integrin alpha-11 SVKDVVEAASHIEQR R.SVK*DVVEAASHIEQR.G	2.85667
O43570_K279	Carbonic anhydrase 12 QVQKFDER R.QVQK*FDER.L	2.86
Q9UHN6_K1220	Cell surface hyaluronidase SYLPVQFQSPDKAETQR K.SYLPVQFQSPDK*AETQR.G	2.86583
O60245_K310	Protocadherin-7 FEKSVYEADLAENSAPGTPILQLR R.FEK*SVYEADLAENSAPGTPILQLR.A	2.88
P42892_K197	Endothelin-converting enzyme 1 AKPLMELIER R.AK*PLMELIER.L	2.8875
Q969P0_K143	Immunoglobulin superfamily member 8 YLGSYSGKVELR R.YLGSYSGK*VELR.V	2.90375
Q12913_K202	Receptor-type tyrosine-protein phosphatase eta VIKVITEPIPVSDLR R.VIK*VITEPIPVSDLR.V	2.90417
P01889_K267	HLA class I histocompatibility antigen, B alpha chain TFQKWAAVVVPSGEEQR R.TFQK*WAAVVVPSGEEQR.Y	2.91083
P02786_K439	Transferrin receptor protein 1 LAQMFSDMVLKDGFQPSR K.LAQMFSDMVLK*DGFQPSR.S	2.93
P06756_K718	Integrin alpha-V QVVCDLGNPMKAGTQLLAGLR R.QVVCDLGNPMK*AGTQLLAGLR.F	2.95167
P26006_K407	Integrin alpha-3 VYIYHSSSKGLLR K.VYIYHSSSK*GLLR.Q	2.95583
P06756_K134	Integrin alpha-V QDKILACAPLYHWR K.QDK*ILACAPLYHWR.T	2.95667
Q13740_K60	CD166 antigen YEKPDGSPVFIAFR K.YEK*PDGSPVFIAFR.S	2.97083
Q9H5V8_K369	CUB domain-containing protein 1 KFVPGCFVCLESR R.K*FVPGCFVCLESR.T	2.97417
Q9HCU4_K2121	Cadherin EGF LAG seven-pass G-type receptor 2 VGSALLDTANKR R.VGSALLDTANK*R.H	2.97583
O14672_K273	Disintegrin and metalloproteinase domain-containing protein 10 NISFMVKR R.NISFMVK*R.I	2.97708
O60245_K713	Protocadherin-7 VKAVDGGDPPR R.VK*AVDGGDPPR.S	2.98833
P02786_K673	Transferrin receptor protein 1 KLNDR R.FVMK*K*LNDR.V	3.00083
P02786_K672	Transferrin receptor protein 1 FVMKK R.FVMK*K*LNDR.V	3.00083
P15941_K1125	Mucin-1 EGTINVHDVETQFNQYKTEAASR R.EGTINVHDVETQFNQYK*TEAASR.Y	3.0025
Q6V0I7_K2570	Protocadherin Fat 4 AKEQTFMFPENQPVSSLVTTITGSSLR R.AK*EQTFMFPENQPVSSLVTTITGSSLR.G	3.015
Q9UHN6_K376	Cell surface hyaluronidase NYENHSSGGKALAQR R.NYENHSSGGK*ALAQR.E	3.02
Q9HDB5_K172	Neurexin-3-beta TPVNDGKYHVVR R.TPVNDGK*YHVVR.F	3.02	Q9Y4C0_K1177
Q8N441_K34	Fibroblast growth factor receptor-like 1 MADKVVPR R.GPPK*MADK*VVPR.Q	3.02667
Q8N441_K30	Fibroblast growth factor receptor-like 1 GPPKMADK R.GPPK*MADK*VVPR.Q	3.02667
P32004_K568	Neural cell adhesion molecule L1 DLQELGDSDKYFIEDGR R.DLQELGDSDK*YFIEDGR.L	3.065
Q15262_K227	Receptor-type tyrosine-protein phosphatase kappa DAVHNKLWLQR R.DAVHNK*LWLQR.R	3.06833
P17301_K821	Integrin alpha-2 QIPAAQEQPFIVSNQNKR R.QIPAAQEQPFIVSNQNK*R.L	3.07583
Q07954_K3803	Prolow-density lipoprotein receptor-related protein 1 TEKAAYCACR R.TEK*AAYCACR.S	3.09167
Q9HCU4_K1846	Cadherin EGF LAG seven-pass G-type receptor 2 KPSAPHGYTCECPPNYLGPYCETR R.K*PSAPHGYTCECPPNYLGPYCETR.I	3.0925
P23229_K953	Integrin alpha-6 KFSLFAER R.K*FSLFAER.K	3.1
Q07954_K2009	Prolow-density lipoprotein receptor-related protein 1 YVVISQGLDKPR R.YVVISQGLDK*PR.A	3.1
Q9Y4D7_K310	Plexin-D1 AGDKESQAR R.AGDK*ESQAR.S	3.10667
Q92729_K388	Receptor-type tyrosine-protein phosphatase U APKGLAFAEIQAR R.APK*GLAFAEIQAR.Q	3.10917
P29317_K468	Ephrin type-A receptor 2 VWKYEVTYR R.VWK*YEVTYR.K	3.11083
Q12913_K876	Receptor-type tyrosine-protein phosphatase eta KGASDTYVTYLIR K.K*GASDTYVTYLIR.T	3.1225
O75054_K373	Immunoglobulin superfamily member 3 QEDSGKYNCR R.QEDSGK*YNCR.V	3.125
Q08722_K130	Leukocyte surface antigen CD47 EGETIIELKYR R.EGETIIELK*YR.V	3.13833
P04920_K893	Anion exchange protein 2 SLAGQSGQGKPR R.SLAGQSGQGK*PR.G	3.13917
Q9Y6N7_K304	Roundabout homolog 1 DDGELPKSR K.DDGELPK*SR.Y	3.14417
Q9UHN6_K278	Cell surface hyaluronidase VIDQDTAKILESER R.VIDQDTAK*ILESER.F	3.1475
P42892_K676	Endothelin-converting enzyme 1 HTLGENIADNGGLKAAYR R.HTLGENIADNGGLK*AAYR.A	3.15167
P56199_K711	Integrin alpha-1 SKEDTIYEADLQYR K.SK*EDTIYEADLQYR.V	3.15583
P51805_K130	Plexin-A3 LDDLFKLGEPHHR R.LDDLFK*LGEPHHR.K	3.1625	Q9UIW2_K148
P06756_K338	Integrin alpha-V GSDGKLQEVGQVSVSLQR R.GSDGK*LQEVGQVSVSLQR.A	3.2125
Q8WXI7_K12623	Mucin-16 LDPKSPGVDR R.LDPK*SPGVDR.E	3.22083
P01130_K783	Low-density lipoprotein receptor KPSSVR R.GNEK*K*PSSVR.A	3.22167
P01130_K782	Low-density lipoprotein receptor GNEKK R.GNEK*K*PSSVR.A	3.22167
Q9Y6N7_K237	Roundabout homolog 1 SDAGKYVCVGTNMVGER R.K*SDAGK*YVCVGTNMVGER.E	3.22333
Q13433_K156	Zinc transporter ZIP6 ALCPDHDSDSSGKDPR K.ALCPDHDSDSSGK*DPR.N	3.225
O75054_K811	Immunoglobulin superfamily member 3 TEVTVKQPDSR R.TEVTVK*QPDSR.L	3.22917
Q12884_K334	Prolyl endopeptidase FAP EDWQTWDCPKTQEHIEESR R.EDWQTWDCPK*TQEHIEESR.T	3.2325
P05556_K575	Integrin beta-1 SNGLICGGNGVCKCR R.SNGLICGGNGVCK*CR.V	3.24417
Q9UHN6_K767	Cell surface hyaluronidase FRPHQDANPEKPR R.FRPHQDANPEK*PR.V	3.2625
P54760_K267	Ephrin type-B receptor 4 EDGQWAEQPVTGCSCAPGFEAAEGNTKCR R.EDGQWAEQPVTGCSCAPGFEAAEGNTK*CR.A	3.27125
P54709_K259	Sodium/potassium-transporting ATPase subunit beta-3 IDGSANLKSQDDR K.IDGSANLK*SQDDR.D	3.2775
Q96PD2_K391	Discoidin, CUB and LCCL domain-containing protein 2 ILYSDDGQKWTVYR R.ILYSDDGQK*WTVYR.E	3.28333
Q86XX4_K3093	Extracellular matrix organizing protein FRAS1 DGSAQSGVDYYPKSR R.DGSAQSGVDYYPK*SR.V	3.295
Q9Y6N7_K297	Roundabout homolog 1 KDDGELPK R.K*DDGELPK*SR.Y	3.3
O14763_K72	Tumor necrosis factor receptor superfamily member 10B AAPQQKR R.AAPQQK*R.S	3.31
P04439_K92	HLA class I histocompatibility antigen, A alpha chain NVKAQSQTDR R.NVK*AQSQTDR.V	3.3125
Q5BJF2_K130	Sigma intracellular receptor 2 ASGFKGQRPETLHER K.ASGFK*GQRPETLHER.L	3.33
Q9Y624_K78	Junctional adhesion molecule A LVCYNNKITASYEDR R.LVCYNNK*ITASYEDR.V	3.33417
P15151_K90	Poliovirus receptor HGESGSMAVFHQTQGPSYSESKR R.HGESGSMAVFHQTQGPSYSESK*R.L	3.335
Q86XX4_K1628	Extracellular matrix organizing protein FRAS1 DAETAPKELFFELR R.DAETAPK*ELFFELR.R	3.34
Q01974_K285	Tyrosine-protein kinase transmembrane receptor ROR2 LQLPKCEALPMPESPDAANCMR R.LQLPK*CEALPMPESPDAANCMR.I	3.36
A6NGU5_K100	Putative glutathione hydrolase 3 proenzyme KAEVINAR R.K*AEVINAR.E	3.36917	P19440_K100
Q9ULI3_K1075	Protein HEG homolog 1 LKR R.TFVTEFK*LK*R.T	3.37667
Q9ULI3_K1073	Protein HEG homolog 1 TFVTEFKLK R.TFVTEFK*LK*R.T	3.37667
P43121_K185	Cell surface glycoprotein MUC18 EEKNR K.NGRPLK*EEK*NR.V	3.4
P43121_K182	Cell surface glycoprotein MUC18 NGRPLKEEK K.NGRPLK*EEK*NR.V	3.4
P21926_K135	CD9 antigen TKDEPQR K.DTYNK*LK*TK*DEPQR.E	3.4275
P18084_K170	Integrin beta-5 KLTSNFR R.K*LTSNFR.L	3.4375
P08069_K887	Insulin-like growth factor 1 receptor KYGGAK R.K*YGGAK*LNR.L	3.43917
P29317_K476	Ephrin type-A receptor 2 KGDSNSYNVR K.K*GDSNSYNVR.R	3.45167
P00533_K328	Epidermal growth factor receptor KCEGPCR K.K*CEGPCR.K	3.46083
Q6V0I7_K2215	Protocadherin Fat 4 IDSVTGAITVAKPLDR R.IDSVTGAITVAK*PLDR.E	3.4825
Q9H5V8_K592	CUB domain-containing protein 1 DQVACLTFFKER R.DQVACLTFFK*ER.S	3.49
Q15262_K397	Receptor-type tyrosine-protein phosphatase kappa TLKIAEIQAR K.TLK*IAEIQAR.R	3.515
P34741_K134	Syndecan-2 MDPAEEDTNVYTEKHSDSLFK K.MDPAEEDTNVYTEK*HSDSLFK*R.T	3.525
P05556_K90	Integrin beta-1 DIKK K.DIK*K*NK*NVTNR.S	3.52667
P08195_K615	4F2 cell-surface antigen heavy chain EEGSPLELERLKLEPHEGLLLR R.EEGSPLELERLK*LEPHEGLLLR.F	3.53667
P32004_K119	Neural cell adhesion molecule L1 CFASNKLGTAMSHEIR R.CFASNK*LGTAMSHEIR.L	3.5625
Q9P2B2_K752	Prostaglandin F2 receptor negative regulator KGIVTTSR R.K*GIVTTSR.R	3.57
P08581_K189	Hepatocyte growth factor receptor VLSSVKDR K.VLSSVK*DR.F	3.575
P78324_K98	Tyrosine-protein phosphatase non-receptor type substrate 1 VTTVSDLTKR R.VTTVSDLTK*R.N	3.58583	Q9P1W8_K96
P00533_K294	Epidermal growth factor receptor KCPR K.YSFGATCVK*K*CPR.N	3.59333
P00533_K293	Epidermal growth factor receptor YSFGATCVKK K.YSFGATCVK*K*CPR.N	3.59333
P06756_K499	Integrin alpha-V TCSLPGTALKVSCFNVR K.TCSLPGTALK*VSCFNVR.F	3.63833
P32970_K93	CD70 antigen SFLHGPELDKGQLR R.SFLHGPELDK*GQLR.I	3.66083
Q13443_K368	Disintegrin and metalloproteinase domain-containing protein 9 DCSCGAKSCIMNSGASGSR R.DCSCGAK*SCIMNSGASGSR.N	3.66417
P05362_K359	Intercellular adhesion molecule 1 AQLLLKATPEDNGR R.AQLLLK*ATPEDNGR.S	3.71417
P32004_K56	Neural cell adhesion molecule L1 LVVFPTDDISLKCEASGK R.LVVFPTDDISLK*CEASGK*PEVQFR.W	3.7375
Q14126_K406	Desmoglein-2 SSKGQIIGNFQAFDEDTGLPAHAR R.SSK*GQIIGNFQAFDEDTGLPAHAR.Y	3.74833
O14786_K407	Neuropilin-1 IKPATWETGISMR R.IK*PATWETGISMR.F	3.76333
Q8WXI7_K12605	Mucin-16 SEKDGAATGVDAICTHR R.SEK*DGAATGVDAICTHR.L	3.80417
Q12884_K258	Prolyl endopeptidase FAP AGAKNPVVR K.AGAK*NPVVR.I	3.805
P31431_K105	Syndecan-4 KLEENEVIPK R.AGSGSQVPTEPK*K*LEENEVIPK*R.I	3.805
P31431_K114	Syndecan-4 LEENEVIPKR R.AGSGSQVPTEPK*K*LEENEVIPK*R.I	3.805
P31431_K104	Syndecan-4 AGSGSQVPTEPKK R.AGSGSQVPTEPK*K*LEENEVIPK*R.I	3.805
P19022_K448	Cadherin-2 FAIQTDPNSNDGLVTVVKPIDFETNR R.FAIQTDPNSNDGLVTVVK*PIDFETNR.M	3.81
Q9NYQ6_K316	Cadherin EGF LAG seven-pass G-type receptor 1 ETKETHVLR R.ETK*ETHVLR.V	3.815
P43121_K134	Cell surface glycoprotein MUC18 VYKAPEEPNIQVNPLGIPVNSK R.VYK*APEEPNIQVNPLGIPVNSK*EPEEVATCVGR.N	3.835
Q8WXI7_K13676	Mucin-16 SLFKSTSVGPLYSGCR R.SLFK*STSVGPLYSGCR.L	3.83833
P48960_K499	Adhesion G protein-coupled receptor E5 QELLCAFWKSDSDR R.QELLCAFWK*SDSDR.G	3.8425
P08648_K910	Integrin alpha-5 SSASSGPQILKCPEAECFR R.SSASSGPQILK*CPEAECFR.L	3.88167
P08069_K892	Insulin-like growth factor 1 receptor YGGAKLNR R.K*YGGAK*LNR.L	3.9
Q8TCZ2_K86	CD99 antigen-like protein 2 KPGIGGR R.K*PGIGGR.E	3.93917
Q13433_K249	Zinc transporter ZIP6 KGFMYSR R.K*GFMYSR.N	3.945
P10586_K1016	Receptor-type tyrosine-protein phosphatase F TMPVEQVFAKNFR R.TMPVEQVFAK*NFR.V	3.96583
Q14126_K67	Desmoglein-2 KNPIAK K.K*NPIAK*IHSDLAEER.G	3.9725
P23229_K144	Integrin alpha-6 QHVNTKQESR R.QHVNTK*QESR.D	4.01083
Q9HCU4_K2183	Cadherin EGF LAG seven-pass G-type receptor 2 GNFAGAKLPR R.LDK*GNFAGAK*LPR.Y	4.04667
Q9HCU4_K2176	Cadherin EGF LAG seven-pass G-type receptor 2 LDKGNFAGAK R.LDK*GNFAGAK*LPR.Y	4.04667
P42892_K747	Endothelin-converting enzyme 1 VIGSLSNSKEFSEHFR R.VIGSLSNSK*EFSEHFR.C	4.04667
Q9Y653_K215	Adhesion G-protein coupled receptor G1 RPSAAPASQQLQSLESKLTSVR R.RPSAAPASQQLQSLESK*LTSVR.F	4.06333
O60637_K110	Tetraspanin-3 AKVENEVDR R.AK*VENEVDR.S	4.07417
P17813_K513	Endoglin AAKGNCVSLLSPSPEGDPR R.AAK*GNCVSLLSPSPEGDPR.F	4.09417
Q10589_K126	Bone marrow stromal antigen 2 VEELEGEITTLNHKLQDASAEVER K.VEELEGEITTLNHK*LQDASAEVER.L	4.11417
P55285_K121	Cadherin-6 LDREEKPVYILR R.LDREEK*PVYILR.A	4.115
O75054_K888	Immunoglobulin superfamily member 3 NNLKGR R.DATFHYGEQAAK*NNLK*GR.L	4.12083
O75054_K884	Immunoglobulin superfamily member 3 DATFHYGEQAAKNNLK R.DATFHYGEQAAK*NNLK*GR.L	4.12083
Q13332_K1001	Receptor-type tyrosine-protein phosphatase S ETELPAAAEPGAENALTLQGLKPDTAYDLQVR R.ETELPAAAEPGAENALTLQGLK*PDTAYDLQVR.A	4.13
P43121_K153	Cell surface glycoprotein MUC18 APEEPNIQVNPLGIPVNSKEPEEVATCVGR K.APEEPNIQVNPLGIPVNSK*EPEEVATCVGR.N	4.14083
Q9H0U3_K66	Magnesium transporter protein 1 LVKAPPR R.LVK*APPR.N	4.14333
O75054_K191	Immunoglobulin superfamily member 3 VGEKPVEVISLSR K.VGEK*PVEVISLSR.D	4.16333
P05362_K469	Intercellular adhesion molecule 1 KVTVNVLSPR R.K*VTVNVLSPR.Y	4.18833
O60462_K547	Neuropilin-2 TQQPKLFEGNMHYDTPDIR R.TQQPK*LFEGNMHYDTPDIR.R	4.19667
Q9NP84_K48	Tumor necrosis factor receptor superfamily member 12A GSSWSADLDKCMDCASCR R.GSSWSADLDK*CMDCASCR.A	4.19917
P05556_K202	Integrin beta-1 TVMPYISTTPAKLR K.TVMPYISTTPAK*LR.N	4.19917
Q9NQS3_K255	Nectin-3 HPALEKDIR K.HPALEK*DIR.Y	4.20083
P32004_K301	Neural cell adhesion molecule L1 TLQLLKVGEEDDGEYR K.TLQLLK*VGEEDDGEYR.C	4.20583
P54760_K486	Ephrin type-B receptor 4 FLKTSENR R.FLK*TSENR.A	4.21417
P09758_K231	Tumor-associated calcium signal transducer 2 DIKGESLFQGR R.DIK*GESLFQGR.G	4.22167
P05026_K216	Sodium/potassium-transporting ATPase subunit beta-1 YNPNVLPVQCTGKR K.YNPNVLPVQCTGK*R.D	4.23083
P15151_K153	Poliovirus receptor PQNTAEVQKVQLTGEPVPMAR R.VLAK*PQNTAEVQK*VQLTGEPVPMAR.C	4.25
P15151_K144	Poliovirus receptor VLAKPQNTAEVQK R.VLAK*PQNTAEVQK*VQLTGEPVPMAR.C	4.25
Q15262_K262	Receptor-type tyrosine-protein phosphatase kappa LQEVTKTDQDLYR R.LQEVTK*TDQDLYR.C	4.2525
P02786_K95	Transferrin receptor protein 1 GVEPKTECER K.GVEPK*TECER.L	4.27167
Q9UP38_K273	Frizzled-1 GKFSCPR R.GK*FSCPR.A	4.275
Q9H6B4_K172	CXADR-like membrane protein EKEGEDER R.EK*EGEDER.L	4.28
Q9Y6M7_K890	Sodium bicarbonate cotransporter 3 LHVPEKFEPTHPER K.LHVPEK*FEPTHPER.G	4.28917
P16144_K219	Integrin beta-4 NKLQGER R.NK*LQGER.I	4.33167
Q13444_K660	Disintegrin and metalloproteinase domain-containing protein 15 SKCHGHGVCDSNR R.SK*CHGHGVCDSNR.H	4.34083
P16070_K158	CD44 antigen YVQKGEYR R.YVQK*GEYR.T	4.38083
P17342_K127	Atrial natriuretic peptide receptor 3 GAKPDLILGPVCEYAAAPVAR R.GAK*PDLILGPVCEYAAAPVAR.L	4.43167
P19022_K189	Cadherin-2 DKNLSLR R.DK*NLSLR.Y	4.44667
P06756_K149	Integrin alpha-V TEMKQER R.TEMK*QER.E	4.46083
P02786_K585	Transferrin receptor protein 1 IPELNKVAR R.IPELNK*VAR.A	4.53083
P10586_K994	Receptor-type tyrosine-protein phosphatase F AWTSKGSGPLSPSIQSR R.AWTSK*GSGPLSPSIQSR.T	4.53667
Q9ULI3_K1178	Protein HEG homolog 1 AGSLCKR R.AGSLCK*R.K	4.55
Q8WXI7_K14239	Mucin-16 VTTLYKGSQLHDTFR K.VTTLYK*GSQLHDTFR.F	4.55417
Q9Y6N7_K516	Roundabout homolog 1 YAKLGDTGR R.YAK*LGDTGR.Y	4.55667
Q9Y6N7_K214	Roundabout homolog 1 DGSPLDDKDER K.DGSPLDDK*DER.I	4.575
Q86XX4_K549	Extracellular matrix organizing protein FRAS1 DGGCESSCGKGFYNR R.DGGCESSCGK*GFYNR.Q	4.5875
Q29980_K196	MHC class I polypeptide-related sequence B YLKSGVAIR R.YLK*SGVAIR.R	4.61667
P56199_K259	Integrin alpha-1 KEAFTEAR R.K*EAFTEAR.G	4.64917
O15031_K1110	Plexin-B2 QVNKLIHAR K.QVNK*LIHAR.G	4.6575
Q07954_K3988	Prolow-density lipoprotein receptor-related protein 1 DVIEVAQMKGENR R.DVIEVAQMK*GENR.K	4.67333
Q14126_K141	Desmoglein-2 GNNVEKPLELR R.GNNVEK*PLELR.I	4.68083
P08648_K978	Integrin alpha-5 QLPQKER R.QLPQK*ER.Q	4.71
P10586_K612	Receptor-type tyrosine-protein phosphatase F TAQSTPSAPPQKVMCVSMGSTTVR R.TAQSTPSAPPQK*VMCVSMGSTTVR.V	4.7375
Q6EMK4_K133	Vasorin LYLGKNR R.LYLGK*NR.I	4.74083
Q6V0I7_K2221	Protocadherin Fat 4 EKTPTYHLTVQATDR R.EK*TPTYHLTVQATDR.G	4.74917
P08962_K162	CD63 antigen IPSMSKNR K.IPSMSK*NR.V	4.92417
Q9P2B2_K763	Prostaglandin F2 receptor negative regulator DWKSDLSLER R.DWK*SDLSLER.V	4.92667
P10586_K204	Receptor-type tyrosine-protein phosphatase F SGALQIESSEESDQGKYECVATNSAGTR R.SGALQIESSEESDQGK*YECVATNSAGTR.Y	4.93167
P10586_K906	Receptor-type tyrosine-protein phosphatase F AGLGEEFEKEIR R.AGLGEEFEK*EIR.T	4.93833
Q9BY67_K93	Cell adhesion molecule 1 DFRPLKDSR R.DFRPLK*DSR.F	4.94667
P36941_K48	Tumor necrosis factor receptor superfamily member 3 DQEKEYYEPQHR R.DQEK*EYYEPQHR.I	4.96667
Q8WXI7_K13246	Mucin-16 VDAICTHRPDPKIPGLDR R.VDAICTHRPDPK*IPGLDR.Q	5.00833
P16070_K38	CD44 antigen FAGVFHVEKNGR R.FAGVFHVEK*NGR.Y	5.01167
Q8WXI7_K13402	Mucin-16 VDAVCTHRPDPKSPGLDR R.VDAVCTHRPDPK*SPGLDR.E	5.01833
P26006_K638	Integrin alpha-3 AAFVSEQQQKLSR R.AAFVSEQQQK*LSR.L	5.035
P17342_K208	Atrial natriuretic peptide receptor 3 AALVYSDDKLER R.AALVYSDDK*LER.N	5.04083
P09758_K138	Tumor-associated calcium signal transducer 2 RTDKGDLSLR R.RTDK*GDLSLR.C	5.05833
Q9Y624_K47	Junctional adhesion molecule A IPENNPVKLSCAYSGFSSPR R.IPENNPVK*LSCAYSGFSSPR.V	5.065
P08962_K110	CD63 antigen DKVMSEFNNNFR R.DK*VMSEFNNNFR.Q	5.06583
Q8WXI7_K13558	Mucin-16 VDAICTYRPDPKSPGLDR K.VDAICTYRPDPK*SPGLDR.E	5.09583
Q8WXI7_K12467	Mucin-16 DGAATGVDAICIHHLDPKSPGLNR K.DGAATGVDAICIHHLDPK*SPGLNR.E	5.0975
Q6EMK4_K506	Vasorin NLSGPDKR R.NLSGPDK*R.L	5.1
O14786_K509	Neuropilin-1 ENKVFMR R.ENK*VFMR.K	5.12417
Q9UIQ6_K923	Leucyl-cystinyl aminopeptidase TQKLSFIIR R.TQK*LSFIIR.T	5.14
P48960_K483	Adhesion G protein-coupled receptor E5 DPPAKDVMPGPR R.DPPAK*DVMPGPR.Q	5.14583
O60245_K223	Protocadherin-7 AGAADSAPYPGGGGNGASGGGSGGSKR R.AGAADSAPYPGGGGNGASGGGSGGSK*R.R	5.14875
P43121_K551	Cell surface glycoprotein MUC18 KLPEPESR R.K*LPEPESR.G	5.1525
P26006_K161	Integrin alpha-3 MVGKCYVR R.MVGK*CYVR.G	5.15917
Q6UVK1_K831	Chondroitin sulfate proteoglycan 4 KGNLQLQGTR R.K*GNLQLQGTR.L	5.17
O76095_K94	Protein JTB NEFKSCR R.NEFK*SCR.S	5.2
P54709_K182	Sodium/potassium-transporting ATPase subunit beta-3 IIGLKPEGVPR R.IIGLK*PEGVPR.I	5.20667
Q9Y6N7_K232	Roundabout homolog 1 KSDAGK R.K*SDAGK*YVCVGTNMVGER.E	5.285
P09758_K84	Tumor-associated calcium signal transducer 2 MSAPKNAR R.MSAPK*NAR.T	5.2875
P28827_K375	Receptor-type tyrosine-protein phosphatase mu TKCADPMR R.TK*CADPMR.G	5.30417
O75051_K820	Plexin-A2 KFECGWCSGER R.K*FECGWCSGER.R	5.37833
Q9Y624_K178	Junctional adhesion molecule A DGIVMPTNPKSTR K.DGIVMPTNPK*STR.A	5.3925
P00533_K538	Epidermal growth factor receptor ECVDKCNLLEGEPR R.ECVDK*CNLLEGEPR.E	5.45583
Q9UKX5_K256	Integrin alpha-11 SEAFQKGGR R.SEAFQK*GGR.K	5.465
Q9P2B2_K435	Prostaglandin F2 receptor negative regulator VVDTKSGEANVR R.VVDTK*SGEANVR.F	5.47
P19256_K62	Lymphocyte function-associated antigen 3 DKVAELENSEFR K.DK*VAELENSEFR.A	5.4775
Q6V0I7_K4224	Protocadherin Fat 4 LDYHMSQNEKR R.LDYHMSQNEK*R.E	5.49167
P05556_K551	Integrin beta-1 DNTNEIYSGKFCECDNFNCDR R.DNTNEIYSGK*FCECDNFNCDR.S	5.5125
P17813_K291	Endoglin GFKLPDTPQGLLGEAR R.GFK*LPDTPQGLLGEAR.M	5.5925
P43121_K398	Cell surface glycoprotein MUC18 GPVLQLHDLK R.GPVLQLHDLK*.R	5.60583
P02786_K693	Transferrin receptor protein 1 VEYHFLSPYVSPKESPFR R.VEYHFLSPYVSPK*ESPFR.H	5.63
P05067_K522	Amyloid-beta precursor protein KAAQIR R.MVDPK*K*AAQIR.S	5.64583
P05067_K521	Amyloid-beta precursor protein MVDPKK R.MVDPK*K*AAQIR.S	5.64583
P56199_K563	Integrin alpha-1 QHNSCTTENKNEPCGAR R.QHNSCTTENK*NEPCGAR.F	5.64833
P08195_K245	4F2 cell-surface antigen heavy chain IGDLQAFQGHGAGNLAGLKGR R.IGDLQAFQGHGAGNLAGLK*GR.L	5.71917
O14786_K536	Neuropilin-1 KAK R.K*AK*SFEGNNNYDTPELR.T	5.7225
Q9Y6N7_K733	Roundabout homolog 1 TPAKNSVVIPDLR R.TPAK*NSVVIPDLR.K	5.77833
Q6V0I7_K3828	Protocadherin Fat 4 LAVSSVLKSR R.LAVSSVLK*SR.E	5.8
Q9Y6N7_K137	Roundabout homolog 1 KSRPDEGVYVCVAR R.K*SRPDEGVYVCVAR.N	5.80333
P00533_K327	Epidermal growth factor receptor CKK R.K*CK*K*CEGPCR.K	5.83667
P00533_K325	Epidermal growth factor receptor KCK R.K*CK*K*CEGPCR.K	5.83667
O14786_K231	Neuropilin-1 YCGQKTPGR R.YCGQK*TPGR.I	5.85
P32004_K230	Neural cell adhesion molecule L1 VKATNSMIDR R.VK*ATNSMIDR.K	5.855
Q9NQS3_K249	Nectin-3 ITCVVKHPALEK R.ITCVVK*HPALEK*DIR.Y	5.88167
Q15262_K385	Receptor-type tyrosine-protein phosphatase kappa TKCAEPMR R.TK*CAEPMR.T	5.93083	Q92729_K379
P21926_K133	CD9 antigen LKTK K.DTYNK*LK*TK*DEPQR.E	5.95
Q9Y5I4_K686	Protocadherin alpha-C2 VSKILPDTQR R.VSK*ILPDTQR.H	5.99083
P29317_K162	Ephrin type-A receptor 2 HVKLNVEER R.HVK*LNVEER.S	5.99167
Q14126_K430	Desmoglein-2 YVKLEDR R.YVK*LEDR.D	6.01
O14786_K504	Neuropilin-1 GIIIQGGKHR R.GIIIQGGK*HR.E	6.03333
P43121_K236	Cell surface glycoprotein MUC18 LPSGNHMKESR R.LPSGNHMK*ESR.E	6.09833
P16422_K129	Epithelial cell adhesion molecule TDKDTEITCSER R.TDK*DTEITCSER.V	6.17667
P04626_K200	Receptor tyrosine-protein kinase erbB-2 ACHPCSPMCKGSR R.ACHPCSPMCK*GSR.C	6.22583
Q9Y6N7_K316	Roundabout homolog 1 DDHTLKIR R.DDHTLK*IR.K	6.22667
Q8WXI7_K12309	Mucin-16 LDPKSPGLNR R.LDPK*SPGLNR.E	6.2625
Q9UHN6_K1182	Cell surface hyaluronidase PSVVKR R.K*PSVVK*R.M	6.32167
Q9UHN6_K1177	Cell surface hyaluronidase KPSVVK R.K*PSVVK*R.M	6.32167
P08195_K299	4F2 cell-surface antigen heavy chain KK K.EDFDSLLQSAK*K*K*SIR.V	6.32667
P08195_K300	4F2 cell-surface antigen heavy chain KSIR K.EDFDSLLQSAK*K*K*SIR.V	6.32667
P08195_K298	4F2 cell-surface antigen heavy chain EDFDSLLQSAKK K.EDFDSLLQSAK*K*K*SIR.V	6.32667
P10321_K210	HLA class I histocompatibility antigen, C alpha chain AEPPKTHVTHHPLSDHEATLR R.AEPPK*THVTHHPLSDHEATLR.C	6.33333
P16422_K168	Epithelial cell adhesion molecule TALQKEITTR R.TALQK*EITTR.Y	6.35167
P19256_K60	Lymphocyte function-associated antigen 3 QKDK K.QK*DK*VAELENSEFR.A	6.35917
P46531_K1607	Neurogenic locus notch homolog protein 1 VLHTNVVFKR R.VLHTNVVFK*R.D	6.40167
P23229_K594	Integrin alpha-6 YTQELTLKR R.NQGSEPK*YTQELTLK*R.Q	6.44
P15529_K227	Membrane cofactor protein VVKCR R.AAPECK*VVK*CR.F	6.47667
P15529_K224	Membrane cofactor protein AAPECKVVK R.AAPECK*VVK*CR.F	6.47667
P17301_K1046	Integrin alpha-2 HTKELNCR R.HTK*ELNCR.T	6.47917
Q9HCK4_K75	Roundabout homolog 2 VETDKDDPR R.VETDK*DDPR.S	6.48917	Q9Y6N7_K112
Q01974_K113	Tyrosine-protein kinase transmembrane receptor ROR2 KTEYGSR R.K*TEYGSR.L	6.49167
Q8NFJ5_K16	Retinoic acid-induced protein 3 SKYYR R.NGLK*SK*YYR.L	6.51667
Q8NFJ5_K14	Retinoic acid-induced protein 3 NGLKSK R.NGLK*SK*YYR.L	6.51667
Q9NRD8_K530	Dual oxidase 2 KEIEDIR K.K*EIEDIR.N	6.54
Q14126_K562	Desmoglein-2 KLGR R.QESTSVLLQQSEK*K*LGR.S	6.56833
Q14126_K561	Desmoglein-2 QESTSVLLQQSEKK R.QESTSVLLQQSEK*K*LGR.S	6.56833
P32004_K998	Neural cell adhesion molecule L1 FQLQATTKEGPGEAIVR R.FQLQATTK*EGPGEAIVR.E	6.5725
O00220_K191	Tumor necrosis factor receptor superfamily member 10A NTACQCKPGTFR R.NTACQCK*PGTFR.N	6.60083
Q13740_K76	CD166 antigen KSVQYDDVPEYK K.K*SVQYDDVPEYK*DR.L	6.62417
P23229_K404	Integrin alpha-6 WNNVKPIR R.WNNVK*PIR.L	6.63917
P48509_K186	CD151 antigen VVPDSCCKTVVALCGQR R.VVPDSCCK*TVVALCGQR.D	6.67583
Q01974_K97	Tyrosine-protein kinase transmembrane receptor ROR2 WLKNDAPVVQEPR R.WLK*NDAPVVQEPR.R	6.6825
P02786_K161	Transferrin receptor protein 1 EAGSQKDENLALYVENQFR R.EAGSQK*DENLALYVENQFR.E	6.73167
P02786_K128	Transferrin receptor protein 1 LYWDDLKR R.LYWDDLK*R.K	6.74333
P05026_K134	Sodium/potassium-transporting ATPase subunit beta-1 DDMIFEDCGDVPSEPKER R.DDMIFEDCGDVPSEPK*ER.G	6.74667
P23229_K615	Integrin alpha-6 DKLRPIPITASVEIQEPSSR R.DK*LRPIPITASVEIQEPSSR.R	6.91333
P05556_K105	Integrin beta-1 GTAEKLK K.GTAEK*LK*PEDITQIQPQQLVLR.L	6.92083
Q13433_K164	Zinc transporter ZIP6 NSQGKGAHRPEHASGR R.NSQGK*GAHRPEHASGR.R	7.08
P08195_K217	4F2 cell-surface antigen heavy chain ELPAQKWWHTGALYR R.ELPAQK*WWHTGALYR.I	7.33417
Q9Y6N7_K503	Roundabout homolog 1 IKQLENGVLQIR R.IK*QLENGVLQIR.Y	7.34583
Q15262_K394	Receptor-type tyrosine-protein phosphatase kappa TPKTLK R.TPK*TLK*IAEIQAR.R	7.37167
P10586_K1103	Receptor-type tyrosine-protein phosphatase F TAPDLLPHKPLPASAYIEDGR R.TAPDLLPHK*PLPASAYIEDGR.F	7.4025
Q04721_K1353	Neurogenic locus notch homolog protein 2 KGEQCVHTASGPR R.K*GEQCVHTASGPR.C	7.44333
P29317_K441	Ephrin type-A receptor 2 TASVSINQTEPPKVR R.TASVSINQTEPPK*VR.L	7.45
P01889_K292	HLA class I histocompatibility antigen, B alpha chain YTCHVQHEGLPKPLTLR R.YTCHVQHEGLPK*PLTLR.W	7.4625	P04439_K292
P56199_K291	Integrin alpha-1 LKK R.LK*K*VIQDCEDENIQR.F	7.48
P32004_K531	Neural cell adhesion molecule L1 KGSR R.STIEK*K*GSR.V	7.51167
P32004_K530	Neural cell adhesion molecule L1 STIEKK R.STIEK*K*GSR.V	7.51167
P21926_K131	CD9 antigen DTYNKLK K.DTYNK*LK*TK*DEPQR.E	7.56833
Q8WXI7_K13714	Mucin-16 DGTATGVDAICTHHPDPKSPR K.DGTATGVDAICTHHPDPK*SPR.L	7.68
Q8WXI7_K13985	Mucin-16 SVKNGAETR R.SVK*NGAETR.V	7.68833
Q8WXI7_K13384	Mucin-16 LTLLRPEKDGAATR R.LTLLRPEK*DGAATR.V	7.84583
P42892_K177	Endothelin-converting enzyme 1 KAQVYYR R.K*AQVYYR.A	7.90667
Q14126_K254	Desmoglein-2 PVKQAQVQIR R.DGNGEVTDK*PVK*QAQVQIR.I	8.18833
Q14126_K251	Desmoglein-2 DGNGEVTDKPVK R.DGNGEVTDK*PVK*QAQVQIR.I	8.18833
P19256_K78	Lymphocyte function-associated antigen 3 AFSSFKNR R.AFSSFK*NR.V	8.22417
Q16790_K133	Carbonic anhydrase 9 DKEGDDQSHWR R.DK*EGDDQSHWR.Y	8.23
Q9Y639_K244	Neuroplastin AAPDITGHKR K.AAPDITGHK*R.S	8.84083
P02786_K344	Transferrin receptor protein 1 AAAEKLFGNMEGDCPSDWK R.AAAEK*LFGNMEGDCPSDWK*TDSTCR.M	9.15333
P54709_K274	Sodium/potassium-transporting ATPase subunit beta-3 VMFKITAR R.VMFK*ITAR.A	9.2025
Q99466_K1372	Neurogenic locus notch homolog protein 4 AAPQTQPLGK R.AAPQTQPLGK*.E	9.22167
P32004_K222	Neural cell adhesion molecule L1 TIIQKEPIDLR R.TIIQK*EPIDLR.V	9.3325
O00592_K385	Podocalyxin AVKATFNPAQDK R.AVK*ATFNPAQDK*CGIR.L	9.63167
Q13740_K75	CD166 antigen SSTKK R.SSTK*K*SVQYDDVPEYK*DR.L	9.88958
P16144_K46	Integrin beta-4 VDKDCAYCTDEMFR R.VDK*DCAYCTDEMFR.D	10.1142
P06756_K165	Integrin alpha-V EPVGTCFLQDGTKTVEYAPCR R.EPVGTCFLQDGTK*TVEYAPCR.S	10.3125
P05556_K100	Integrin beta-1 SKGTAEK R.SK*GTAEK*LK*PEDITQIQPQQLVLR.L	10.5492
P19022_K699	Cadherin-2 VKVCQCDSNGDCTDVDR R.VK*VCQCDSNGDCTDVDR.I	10.57
Q07954_K4230	Prolow-density lipoprotein receptor-related protein 1 YTGDKCELDQCWEHCR R.YTGDK*CELDQCWEHCR.N	10.795
Q13308_K636	Inactive tyrosine-protein kinase 7 ILDPTKLGPR R.ILDPTK*LGPR.M	10.9625
P00533_K226	Epidermal growth factor receptor GKSPSDCCHNQCAAGCTGPR R.GK*SPSDCCHNQCAAGCTGPR.E	11.0158
P43121_K119	Cell surface glycoprotein MUC18 IFLCQGK R.IFLCQGK*.R	11.0933
Q8WXI7_K13072	Mucin-16 SEKDGAATGVDAICTHHLNPQSPGLDR R.SEK*DGAATGVDAICTHHLNPQSPGLDR.E	11.1117
Q9P2B2_K632	Prostaglandin F2 receptor negative regulator VDGVVLEKVQEDEFR R.VDGVVLEK*VQEDEFR.Y	11.5525
Q8WXI7_K13228	Mucin-16 LTLLRPEKDGVATR R.LTLLRPEK*DGVATR.V	11.8625
P23229_K586	Integrin alpha-6 NQGSEPKYTQELTLK R.NQGSEPK*YTQELTLK*R.Q	12.7633
P00533_K500	Epidermal growth factor receptor GENSCKATGQVCHALCSPEGCWGPEPR R.GENSCK*ATGQVCHALCSPEGCWGPEPR.D	12.8479
P05026_K288	Sodium/potassium-transporting ATPase subunit beta-1 AYGENIGYSEKDR K.AYGENIGYSEK*DR.F	13.1983
P32004_K381	Neural cell adhesion molecule L1 DQKYR R.INGIPVEELAK*DQK*YR.I	13.9925
P32004_K378	Neural cell adhesion molecule L1 INGIPVEELAKDQK R.INGIPVEELAK*DQK*YR.I	13.9925
P23229_K511	Integrin alpha-6 SRPVINIQKTITVTPNR R.SRPVINIQK*TITVTPNR.I	14.69
P05026_K277	Sodium/potassium-transporting ATPase subunit beta-1 IECKAYGENIGYSEK R.IECK*AYGENIGYSEK*DR.F	17.1775
Q9Y624_K97	Junctional adhesion molecule A VTFLPTGITFKSVTR R.VTFLPTGITFK*SVTR.E	18.4775
