# Supplementary material for: A chemical proteomics approach for global mapping of functional lysines on cell surface of living cell
Source: Nat Commun. 2024 Apr 8;15:2997. doi: 10.1038/s41467-024-47033-w (PMC11001985; doi:10.1038/s41467-024-47033-w)
Supplement: Supplementary file 6 — Supplementary Data 3 [file 41467_2024_47033_MOESM6_ESM.xlsx]

## Sheet: Supplementary Data 3
Supplementary Data 3. Average Reactivity Ratios across all replicate experiments for hyper-reactive lysines (R10:1≤2) of transmembrane proteins (TMPs). Shown are R10:1 ratios for 224 hyper-reactive lysines of TMPs as well as the designation of the functional class of the corresponding protein.
Identifier	Protein Master_pep Exp_pep	R value	protein class	Possible other lysine
P17813_K285	Endoglin IFPEKNIR K.IFPEK*NIR.G	0.175	transmembrane signal receptor
P06756_K131	Integrin alpha-V SKQDK R.SK*QDK*ILACAPLYHWR.T	0.24	cell adhesion molecule
Q8WTV0_K42	Scavenger receptor class B member 1 QQVLKNVR K.QQVLK*NVR.I	0.273333	membrane traffic protein
P17301_K330	Integrin alpha-2 EIKAIASIPTER K.EIK*AIASIPTER.Y	0.3775	cell adhesion molecule
P56199_K1055	Integrin alpha-1 MTTSTDHLKR K.K*MTTSTDHLK*R.G	0.381667	cell adhesion molecule
P06756_K510	Integrin alpha-V FCLKADGK R.FCLK*ADGK*GVLPR.K	0.395	cell adhesion molecule
O14672_K431	Disintegrin and metalloproteinase domain-containing protein 10 LNNNKFSLCSIR K.LNNNK*FSLCSIR.N	0.41	protein modifying enzyme
P15529_K66	Membrane cofactor protein KGYFYIPPLATHTICDR K.K*GYFYIPPLATHTICDR.N	0.425	others
Q29983_K107	MHC class I polypeptide-related sequence A DQKEGLHSLQEIR K.DQK*EGLHSLQEIR.V	0.431667	defense/immunity protein
P26012_K176	Integrin beta-8 KMAFFSR R.K*MAFFSR.D	0.433333	cell adhesion molecule
Q86XX4_K1954	Extracellular matrix organizing protein FRAS1 KNDEPPR R.K*NDEPPR.M	0.448333	others
Q9P2B2_K492	Prostaglandin F2 receptor negative regulator AQDGDFIFSKEHTDTFNFR R.AQDGDFIFSK*EHTDTFNFR.I	0.47	defense/immunity protein
Q9UNN8_K200	Endothelial protein C receptor HISAENTKGSQTSR R.EFLEDTCVQYVQK*HISAENTK*GSQTSR.S	0.486667	others
Q92542_K112	Nicastrin LKGR R.DLMEK*LK*GR.T	0.4875	others
Q92542_K110	Nicastrin DLMEKLK R.DLMEK*LK*GR.T	0.4875	others
P15144_K379	Aminopeptidase N ENSLLFDPLSSSSSNKER R.ENSLLFDPLSSSSSNK*ER.V	0.5	protein modifying enzyme
Q9Y6N7_K224	Roundabout homolog 1 GGKLMITYTR R.GGK*LMITYTR.K	0.52	others
P22413_K448	Ectonucleotide pyrophosphatase/phosphodiesterase family member 1 NIKVIYGPAAR K.NIK*VIYGPAAR.L	0.5275	others
P56199_K1046	Integrin alpha-1 KMTTSTDHLK K.K*MTTSTDHLK*R.G	0.546667	cell adhesion molecule
Q92854_K104	Semaphorin-4D SKQTECLNYIR K.SK*QTECLNYIR.V	0.575	intercellular signal molecule
Q8NG11_K132	Tetraspanin-14 EFFESNIKSYR R.EFFESNIK*SYR.D	0.603333	others
P55285_K365	Cadherin-6 FLYLGPFKDSATVR R.FLYLGPFK*DSATVR.I	0.61	cell adhesion molecule
Q6UVK1_K1711	Chondroitin sulfate proteoglycan 4 NKGLWVPEGQR K.NK*GLWVPEGQR.A	0.655	others
P08581_K725	Hepatocyte growth factor receptor LKIDLANR K.LK*IDLANR.E	0.655833	transmembrane signal receptor
P15509_K108	Granulocyte-macrophage colony-stimulating factor receptor subunit alpha GFQQKLLYPNSGR R.GFQQK*LLYPNSGR.E	0.663333	transmembrane signal receptor
O15031_K322	Plexin-B2 VHAKMEANR K.VHAK*MEANR.N	0.663333	others
P06756_K514	Integrin alpha-V ADGKGVLPR K.ADGK*GVLPR.K	0.678333	cell adhesion molecule
Q9HCJ1_K127	Progressive ankylosis protein homolog LHHVDESVGSKTR K.LHHVDESVGSK*TR.R	0.68375	others
P40189_K335	Interleukin-6 receptor subunit beta APSFWYKIDPSHTQGYR K.APSFWYK*IDPSHTQGYR.T	0.691667	transmembrane signal receptor
P54709_K220	Sodium/potassium-transporting ATPase subunit beta-3 YFPYYGK K.YFPYYGK*.K	0.695	transmembrane signal receptor
Q8WTV0_K288	Scavenger receptor class B member 1 LMYKESGVFEGIPTYR K.LMYK*ESGVFEGIPTYR.F	0.704167	membrane traffic protein
P08648_K965	Integrin alpha-5 ALKMPYR K.ALK*MPYR.I	0.705	cell adhesion molecule
Q7KYR7_K79	Butyrophilin subfamily 2 member A1 SQFSPAVFVYKGGR R.SQFSPAVFVYK*GGR.E	0.705	defense/immunity protein	Q8WVV5_K83
P06756_K581	Integrin alpha-V DKLTPITIFMEYR R.DK*LTPITIFMEYR.L	0.70875	cell adhesion molecule
Q14517_K978	Protocadherin Fat 1 YSLLDHGEGNFDVDKLSGAVR R.YSLLDHGEGNFDVDK*LSGAVR.I	0.71	cell adhesion molecule
Q9UIQ6_K626	Leucyl-cystinyl aminopeptidase GKELFIQQER K.K*GK*ELFIQQER.F	0.72	protein modifying enzyme
Q9UIQ6_K624	Leucyl-cystinyl aminopeptidase KGK K.K*GK*ELFIQQER.F	0.72	protein modifying enzyme
P54760_K474	Ephrin type-B receptor 4 YHEKGAEGPSSVR K.YHEK*GAEGPSSVR.F	0.745833	transmembrane signal receptor
Q9UHN6_K856	Cell surface hyaluronidase YVGTGGIDQKPR R.NYGFQGGQNK*YVGTGGIDQK*PR.T	0.770833	others
P17342_K456	Atrial natriuretic peptide receptor 3 YPWGPLKLR K.YPWGPLK*LR.I	0.78	transmembrane signal receptor
O00592_K394	Podocalyxin ATFNPAQDKCGIR K.ATFNPAQDK*CGIR.L	0.785	cell adhesion molecule
P15144_K836	Aminopeptidase N AALACSKELWILNR R.AALACSK*ELWILNR.Y	0.79	protein modifying enzyme
O60245_K810	Protocadherin-7 LTQKHYGLHR K.LTQK*HYGLHR.L	0.801667	cell adhesion molecule
O94985_K322	Calsyntenin-1 DTYSEKSLHR R.DTYSEK*SLHR.L	0.805	membrane traffic protein
O15031_K1121	Plexin-B2 GTNLNKAMTLQEAEAFVGAER R.GTNLNK*AMTLQEAEAFVGAER.C	0.81	others
O14672_K601	Disintegrin and metalloproteinase domain-containing protein 10 KMDPSTCASTGSVQWSR K.K*MDPSTCASTGSVQWSR.H	0.81	protein modifying enzyme
Q14126_K451	Desmoglein-2 LAKLPDFESR K.LAK*LPDFESR.Y	0.8225	cell adhesion molecule
Q9Y4D7_K1182	Plexin-D1 LDYLPNPQFSTAKR R.LDYLPNPQFSTAK*R.E	0.82375	others
Q03167_K672	Transforming growth factor beta receptor type 3 FYSPKR K.DESVK*FYSPK*R.V	0.83	transmembrane signal receptor
Q03167_K667	Transforming growth factor beta receptor type 3 DESVKFYSPK K.DESVK*FYSPK*R.V	0.83	transmembrane signal receptor
O00592_K422	Podocalyxin LPAKDVYER K.EITIHTK*LPAK*DVYER.L	0.840833	cell adhesion molecule
Q92692_K97	Nectin-2 MGPSFPSPKPGSER K.MGPSFPSPK*PGSER.L	0.864167	others
Q9NYQ6_K324	Cadherin EGF LAG seven-pass G-type receptor 1 VKAVDYSTPPR R.VK*AVDYSTPPR.S	0.873333	cell adhesion molecule
P18084_K519	Integrin beta-5 EAEGKPLCSGR R.EAEGK*PLCSGR.G	0.881667	cell adhesion molecule
O60353_K149	Frizzled-6 KTEQVQR K.K*TEQVQR.D	0.883333	transmembrane signal receptor
Q12913_K281	Receptor-type tyrosine-protein phosphatase eta TKGDPLGTEGGLDASNTER K.TK*GDPLGTEGGLDASNTER.S	0.906667	protein modifying enzyme
Q9UIQ6_K726	Leucyl-cystinyl aminopeptidase INPYVLSDKDR K.INPYVLSDK*DR.A	0.91	protein modifying enzyme
Q96J84_K67	Kin of IRRE-like protein 1 DGLALGMGQGLKAWPR K.DGLALGMGQGLK*AWPR.Y	0.92	others
P56199_K849	Integrin alpha-1 NTKDSAYNTR K.NTK*DSAYNTR.T	0.92125	cell adhesion molecule
Q9NYQ6_K1830	Cadherin EGF LAG seven-pass G-type receptor 1 SVVVGGASEDKVSVR R.SVVVGGASEDK*VSVR.R	0.925	cell adhesion molecule
Q9UP38_K384	Frizzled-1 VVCNDKFAEDGAR R.VVCNDK*FAEDGAR.T	0.938333	transmembrane signal receptor
P16144_K392	Integrin beta-4 MFQKTR R.TEVTSK*MFQK*TR.T	0.94	cell adhesion molecule
P16144_K388	Integrin beta-4 TEVTSKMFQK R.TEVTSK*MFQK*TR.T	0.94	cell adhesion molecule
P06756_K400	Integrin alpha-V KGIVYIFNGR K.K*GIVYIFNGR.S	0.9575	cell adhesion molecule
P56199_K546	Integrin alpha-1 FEYQMSLEPIKQTCCSSR R.FEYQMSLEPIK*QTCCSSR.Q	0.96	cell adhesion molecule
Q14114_K420	Low-density lipoprotein receptor-related protein 8 AAAGKSPSLIFTNR K.AAAGK*SPSLIFTNR.H	0.961667	transfer/carrier protein
Q9UKX5_K402	Integrin alpha-11 ETSAGKVIPLR K.ETSAGK*VIPLR.E	0.975	cell adhesion molecule
P27701_K114	CD82 antigen LKQEMGGIVTELIR K.LK*QEMGGIVTELIR.D	0.976667	others
Q9H5V8_K396	CUB domain-containing protein 1 HKISFLCDDLTR K.HK*ISFLCDDLTR.L	0.986667	others
Q96F46_K274	Interleukin-17 receptor A NLKGCCR R.NLK*GCCR.H	0.998333	transmembrane signal receptor
Q9Y639_K260	Neuroplastin NEGQDATMYCKSVGYPHPDWIWR K.NEGQDATMYCK*SVGYPHPDWIWR.K	1	others
Q969P0_K194	Immunoglobulin superfamily member 8 TSTQKHTHLAVSFGR R.TSTQK*HTHLAVSFGR.S	1.0025	defense/immunity protein
Q14517_K369	Protocadherin Fat 1 FEKDVYR K.FEK*DVYR.A	1.00667	cell adhesion molecule
Q9NYQ7_K548	Cadherin EGF LAG seven-pass G-type receptor 3 VHITVLDENDNAPQFSEKR R.VHITVLDENDNAPQFSEK*R.Y	1.02	cell adhesion molecule
Q14126_K362	Desmoglein-2 AAFHKSIR K.AAFHK*SIR.S	1.0225	cell adhesion molecule
P26012_K515	Integrin beta-8 SHKDQPVCSGR K.SHK*DQPVCSGR.G	1.06667	cell adhesion molecule
O95490_K494	Adhesion G protein-coupled receptor L2 GMMVERPCPKGTR R.GMMVERPCPK*GTR.G	1.07	transmembrane signal receptor
P19438_K107	Tumor necrosis factor receptor superfamily member 1A KEMGQVEISSCTVDR R.K*EMGQVEISSCTVDR.D	1.07	transmembrane signal receptor
P06756_K889	Integrin alpha-V DHLITKR R.DHLITK*R.D	1.08	cell adhesion molecule
P00533_K133	Epidermal growth factor receptor TGLKELPMR K.TGLK*ELPMR.N	1.08167	transmembrane signal receptor
Q92508_K2372	Piezo-type mechanosensitive ion channel component 1 APNGPEANPVKQLQPNEEADYLGVR R.APNGPEANPVK*QLQPNEEADYLGVR.I	1.09	others
P32004_K144	Neural cell adhesion molecule L1 ETVKPVEVEEGESVVLPCNPPPSAEPLR K.ETVK*PVEVEEGESVVLPCNPPPSAEPLR.I	1.095	others
P55285_K418	Cadherin-6 NPVKYSVDR R.NPVK*YSVDR.H	1.105	cell adhesion molecule
P78310_K88	Coxsackievirus and adenovirus receptor IYDDYYPDLKGR K.IYDDYYPDLK*GR.V	1.10667	others
O75054_K642	Immunoglobulin superfamily member 3 ASDTEAGKYQCVAELWR R.ASDTEAGK*YQCVAELWR.K	1.1225	defense/immunity protein
Q8N441_K154	Fibroblast growth factor receptor-like 1 FTQPSKMR R.FTQPSK*MR.R	1.13333	transmembrane signal receptor
Q07065_K339	Cytoskeleton-associated protein 4 QEQQAFKEAADTER K.QEQQAFK*EAADTER.L	1.14	others
P15144_K104	Aminopeptidase N GLYVFKGSSTVR R.GLYVFK*GSSTVR.F	1.165	protein modifying enzyme
Q29980_K190	MHC class I polypeptide-related sequence B AMQADCLQKLQR R.AMQADCLQK*LQR.Y	1.16917	defense/immunity protein
Q9Y5Z0_K299	Beta-secretase 2 EYNADKAIVDSGTTLLR R.EYNADK*AIVDSGTTLLR.L	1.17917	protein modifying enzyme
Q9HCU4_K2300	Cadherin EGF LAG seven-pass G-type receptor 2 ALDKPVTVQFR R.ALDK*PVTVQFR.L	1.18	cell adhesion molecule
P01130_K603	Low-density lipoprotein receptor TILEDEKR R.K*TILEDEK*R.L	1.19167	transfer/carrier protein
O00478_K83	Butyrophilin subfamily 3 member A3 QVVNVYADGKEVEDR R.QVVNVYADGK*EVEDR.Q	1.19417	defense/immunity protein	O00481_K83, P78410_K83
Q07065_K405	Cytoskeleton-associated protein 4 HSEAFEALQQKSQGLDSR R.HSEAFEALQQK*SQGLDSR.L	1.195	others
Q9UHN6_K887	Cell surface hyaluronidase KYVPTPDR K.K*YVPTPDR.Y	1.205	others
P08581_K380	Hepatocyte growth factor receptor IVNKNNVR K.IVNK*NNVR.C	1.21167	transmembrane signal receptor
Q92729_K440	Receptor-type tyrosine-protein phosphatase U ECVKTEQGVSR R.ECVK*TEQGVSR.Y	1.21833	protein modifying enzyme
P06756_K360	Integrin alpha-V ASGDFQTTKLNGFEVFAR R.ASGDFQTTK*LNGFEVFAR.F	1.225	cell adhesion molecule
Q15223_K190	Nectin-1 LKGEAEYQEIR R.LK*GEAEYQEIR.N	1.255	others
P17301_K261	Integrin alpha-2 KYAYSAASGGR R.K*YAYSAASGGR.R	1.25583	cell adhesion molecule
Q6V0I7_K2004	Protocadherin Fat 4 VLKALDR K.VLK*ALDR.E	1.26667	cell adhesion molecule
Q8WXI7_K10462	Mucin-16 GPQTSTSPASPK K.GPQTSTSPASPK*.G	1.27	others
P01130_K596	Low-density lipoprotein receptor KTILEDEK R.K*TILEDEK*R.L	1.27667	transfer/carrier protein
O43657_K146	Tetraspanin-6 SHAVDKIQNTLHCCGVTDYR R.SHAVDK*IQNTLHCCGVTDYR.D	1.28	others
O60245_K484	Protocadherin-7 KYFLHTSTPLDYEATR K.K*YFLHTSTPLDYEATR.E	1.3	cell adhesion molecule
Q9UHN6_K1278	Cell surface hyaluronidase IEEYLKTGIPPR R.IEEYLK*TGIPPR.S	1.30833	others
P00533_K489	Epidermal growth factor receptor TKIISNR K.LFGTSGQK*TK*IISNR.G	1.31	transmembrane signal receptor
O00241_K82	Signal-regulatory protein beta-1 ELIYNQKEGHFPR R.ELIYNQK*EGHFPR.V	1.31833	transmembrane signal receptor	P78324_K83, Q9P1W8_K81
Q08345_K30	Epithelial discoidin domain-containing receptor 1 GHFDPAKCR K.GHFDPAK*CR.Y	1.32667	transmembrane signal receptor
Q8N441_K218	Fibroblast growth factor receptor-like 1 NLRPEDSGKYTCR K.NLRPEDSGK*YTCR.V	1.335	transmembrane signal receptor
Q86XX4_K1164	Extracellular matrix organizing protein FRAS1 EVQLDKAGR R.NGK*EVQLDK*AGR.F	1.3375	others
Q86XX4_K1158	Extracellular matrix organizing protein FRAS1 NGKEVQLDK R.NGK*EVQLDK*AGR.F	1.3375	others
O94991_K280	SLIT and NTRK-like protein 5 DLDEVSKQELCPR R.DLDEVSK*QELCPR.R	1.3375	others
P05556_K238	Integrin beta-1 GEVFNELVGKQR K.GEVFNELVGK*QR.I	1.34417	cell adhesion molecule
P34741_K141	Syndecan-2 HSDSLFKR K.HSDSLFK*R.T	1.35333	transmembrane signal receptor
P48960_K281	Adhesion G protein-coupled receptor E5 FFDKVQDLGR R.FFDK*VQDLGR.D	1.35333	transmembrane signal receptor	Q9UHX3_K284
Q86XX4_K211	Extracellular matrix organizing protein FRAS1 VPGKCCPQCSAR R.VPGK*CCPQCSAR.S	1.35667	others
Q9UIW2_K868	Plexin-A1 ILKLSPETGPR K.ILK*LSPETGPR.Q	1.37	others
P34741_K111	Syndecan-2 EKVHLSDSER K.EK*VHLSDSER.K	1.37667	transmembrane signal receptor
Q9H5V8_K413	CUB domain-containing protein 1 LWMNVEKTISCTDHR R.LWMNVEK*TISCTDHR.Y	1.38	others
Q13740_K87	CD166 antigen SVQYDDVPEYKDR K.K*SVQYDDVPEYK*DR.L	1.40667	cell adhesion molecule
P05556_K107	Integrin beta-1 LKPEDITQIQPQQLVLR K.GTAEK*LK*PEDITQIQPQQLVLR.L	1.41167	cell adhesion molecule
Q07954_K3910	Prolow-density lipoprotein receptor-related protein 1 IDAMDVHVKAGR R.IDAMDVHVK*AGR.V	1.42833	transfer/carrier protein
P25445_K100	Tumor necrosis factor receptor superfamily member 6 AHFSSKCR K.AHFSSK*CR.R	1.44	transmembrane signal receptor
P01893_K200	Putative HLA class I histocompatibility antigen, alpha chain H YLENGKETLQR R.YLENGK*ETLQR.A	1.45667	defense/immunity protein	P04439_K200, P10321_K200, P30511_K197
P19440_K181	Glutathione hydrolase 1 proenzyme GLAAALENKR K.GLAAALENK*R.T	1.45833	protein modifying enzyme
Q86XX4_K263	Extracellular matrix organizing protein FRAS1 CGKGQSR R.CGK*GQSR.A	1.46	others
Q4KMG0_K149	Cell adhesion molecule-related/down-regulated by oncogenes VPESNPKAEVR R.VPESNPK*AEVR.Y	1.465	others
O60462_K499	Neuropilin-2 TVKGVIIQGAR K.TVK*GVIIQGAR.G	1.46917	others
P10586_K61	Receptor-type tyrosine-protein phosphatase F VPEDQTGLSGGVASFVCQATGEPKPR K.VPEDQTGLSGGVASFVCQATGEPK*PR.I	1.4775	protein modifying enzyme
P02786_K358	Transferrin receptor protein 1 LFGNMEGDCPSDWKTDSTCR R.AAAEK*LFGNMEGDCPSDWK*TDSTCR.M	1.4825	protein modifying enzyme
Q04721_K693	Neurogenic locus notch homolog protein 2 KGATCINGVNGFR R.K*GATCINGVNGFR.C	1.4975	others
Q04721_K1058	Neurogenic locus notch homolog protein 2 CSCPLGYTGKNCQTLVNLCSR R.CSCPLGYTGK*NCQTLVNLCSR.S	1.5	others
Q9HCU4_K2001	Cadherin EGF LAG seven-pass G-type receptor 2 FGLPAAAPCPKGSFGTAVR R.FGLPAAAPCPK*GSFGTAVR.H	1.50333	cell adhesion molecule
P23467_K718	Receptor-type tyrosine-protein phosphatase beta SGKYENHSFSQER R.SGK*YENHSFSQER.T	1.50417	transmembrane signal receptor
Q9UHN6_K846	Cell surface hyaluronidase NYGFQGGQNKYVGTGGIDQK R.NYGFQGGQNK*YVGTGGIDQK*PR.T	1.50875	others
O14672_K410	Disintegrin and metalloproteinase domain-containing protein 10 NLGQKENGNYIMYAR K.NLGQK*ENGNYIMYAR.A	1.515	protein modifying enzyme
Q03167_K314	Transforming growth factor beta receptor type 3 SMTMTKSIR R.SMTMTK*SIR.D	1.515	transmembrane signal receptor
P08183_K748	ATP-dependent translocase ABCB1 IDDPETKR R.IDDPETK*R.Q	1.52333	others
P22413_K465	Ectonucleotide pyrophosphatase/phosphodiesterase family member 1 LRPSDVPDKYYSFNYEGIAR R.LRPSDVPDK*YYSFNYEGIAR.N	1.52333	others
P16144_K151	Integrin beta-4 KMGQNLAR K.K*MGQNLAR.V	1.5275	cell adhesion molecule
Q14114_K567	Low-density lipoprotein receptor-related protein 8 IEKSGLNGVDR K.IEK*SGLNGVDR.Q	1.52833	transfer/carrier protein
P52799_K163	Ephrin-B2 ILMKVGQDASSAGSTR K.ILMK*VGQDASSAGSTR.N	1.53	intercellular signal molecule
P28827_K234	Receptor-type tyrosine-protein phosphatase mu EIKVTSSR R.DAPLK*EIK*VTSSR.R	1.53167	protein modifying enzyme
P28827_K231	Receptor-type tyrosine-protein phosphatase mu DAPLKEIK R.DAPLK*EIK*VTSSR.R	1.53167	protein modifying enzyme
P05556_K91	Integrin beta-1 KNK K.DIK*K*NK*NVTNR.S	1.535	cell adhesion molecule
P17301_K603	Integrin alpha-2 YSQKILGSDGAFR K.YSQK*ILGSDGAFR.S	1.53833	cell adhesion molecule
Q07954_K2653	Prolow-density lipoprotein receptor-related protein 1 LGVKGVLFQPCER R.LGVK*GVLFQPCER.T	1.54	transfer/carrier protein
Q9Y653_K49	Adhesion G-protein coupled receptor G1 SSLHYKPTPDLR R.SSLHYK*PTPDLR.I	1.54375	transmembrane signal receptor
Q6UVK1_K465	Chondroitin sulfate proteoglycan 4 KSQVLFSVTR R.K*SQVLFSVTR.G	1.56417	others
Q9NYQ7_K2131	Cadherin EGF LAG seven-pass G-type receptor 3 VLYDACPKSLR R.VLYDACPK*SLR.S	1.56417	cell adhesion molecule
Q13467_K113	Frizzled-5 AKAGCSPLMR R.AK*AGCSPLMR.Q	1.56833	transmembrane signal receptor
Q07954_K806	Prolow-density lipoprotein receptor-related protein 1 MYDAQQQQVGTNKCR R.MYDAQQQQVGTNK*CR.V	1.57083	transfer/carrier protein
Q13332_K144	Receptor-type tyrosine-protein phosphatase S EDQLPSGFPNIDMGPQLKVVER R.EDQLPSGFPNIDMGPQLK*VVER.T	1.5725	protein modifying enzyme
P16144_K662	Integrin beta-4 MVDELKR K.MVDELK*R.A	1.5725	cell adhesion molecule
P06756_K535	Integrin alpha-V QKGAIR K.LK*QK*GAIR.R	1.57667	cell adhesion molecule
P06756_K533	Integrin alpha-V LKQK K.LK*QK*GAIR.R	1.57667	cell adhesion molecule
Q15262_K244	Receptor-type tyrosine-protein phosphatase kappa NGEDIPVAQTKNINHR R.NGEDIPVAQTK*NINHR.R	1.58	protein modifying enzyme
Q14517_K2562	Protocadherin Fat 1 ETPAEKVISVR R.ETPAEK*VISVR.L	1.585	cell adhesion molecule
P32004_K180	Neural cell adhesion molecule L1 ILHIKQDER K.ILHIK*QDER.V	1.59	others
P05106_K98	Integrin beta-3 VLEDRPLSDKGSGDSSQVTQVSPQR R.VLEDRPLSDK*GSGDSSQVTQVSPQR.I	1.59	cell adhesion molecule
Q86XX4_K2396	Extracellular matrix organizing protein FRAS1 VSYSHDGSNSLKDR R.VSYSHDGSNSLK*DR.F	1.59333	others
O60245_K875	Protocadherin-7 SLHIPLTQDIAGDPSYEISKQR R.SLHIPLTQDIAGDPSYEISK*QR.L	1.59833	cell adhesion molecule
Q14517_K3783	Protocadherin Fat 1 AAVCLCKEGR R.AAVCLCK*EGR.C	1.60333	cell adhesion molecule
Q14574_K381	Desmocollin-3 IPIEDKDLINTANWR R.IPIEDK*DLINTANWR.V	1.60625	cell adhesion molecule
P00533_K487	Epidermal growth factor receptor LFGTSGQKTK K.LFGTSGQK*TK*IISNR.G	1.60833	transmembrane signal receptor
Q6V0I7_K1251	Protocadherin Fat 4 VSASDVDEGNNGLIHYSIIKGNEER R.VSASDVDEGNNGLIHYSIIK*GNEER.Q	1.6175	cell adhesion molecule
Q07954_K587	Prolow-density lipoprotein receptor-related protein 1 QKIDGTER R.QK*IDGTER.E	1.62167	transfer/carrier protein	Q9NZR2_K584
Q6EMK4_K154	Vasorin LLELKLQDNELR R.LLELK*LQDNELR.A	1.63583	transmembrane signal receptor
P08195_K257	4F2 cell-surface antigen heavy chain VK R.LDYLSSLK*VK*.G	1.63875	others
P08195_K255	4F2 cell-surface antigen heavy chain LDYLSSLKVK R.LDYLSSLK*VK*.G	1.63875	others
P55285_K276	Cadherin-6 FPQSTYQFKTPESSPPGTPIGR R.FPQSTYQFK*TPESSPPGTPIGR.I	1.67167	cell adhesion molecule
P08581_K599	Hepatocyte growth factor receptor FDLKK R.NNK*FDLK*K*TR.V	1.67167	transmembrane signal receptor
P08581_K600	Hepatocyte growth factor receptor KTR R.NNK*FDLK*K*TR.V	1.67167	transmembrane signal receptor
P08581_K595	Hepatocyte growth factor receptor NNKFDLK R.NNK*FDLK*K*TR.V	1.67167	transmembrane signal receptor
P26006_K897	Integrin alpha-3 AKSETVLTCATGR K.AK*SETVLTCATGR.A	1.675	cell adhesion molecule
O96005_K224	Cleft lip and palate transmembrane protein 1 NLLTGETEADPEMIKR K.NLLTGETEADPEMIK*R.A	1.68667	others
P05362_K67	Intercellular adhesion molecule 1 KELLLPGNNR K.K*ELLLPGNNR.K	1.68917	others
P50281_K337	Matrix metalloproteinase-14 GEMFVFKER R.GEMFVFK*ER.W	1.6975	protein modifying enzyme
Q02487_K381	Desmocollin-2 VTVEDKDLVNTANWR R.VTVEDK*DLVNTANWR.A	1.71167	cell adhesion molecule
P08648_K588	Integrin alpha-5 EDCREMKIYLR R.EDCREMK*IYLR.N	1.715	cell adhesion molecule
P23229_K310	Integrin alpha-6 GIVSKDEITFVSGAPR K.GIVSK*DEITFVSGAPR.A	1.71583	cell adhesion molecule
P01130_K518	Low-density lipoprotein receptor ENGSKPR R.ENGSK*PR.A	1.72167	transfer/carrier protein
P23229_K127	Integrin alpha-6 EDQWMGVTVQSQGPGGKVVTCAHR K.EDQWMGVTVQSQGPGGK*VVTCAHR.Y	1.74333	cell adhesion molecule
Q8WXD0_K130	Relaxin receptor 2 ETELECVNGDLK K.ETELECVNGDLK*.S	1.74333	transmembrane signal receptor
P05556_K136	Integrin beta-1 FK R.SGEPQTFTLK*FK*.R	1.745	cell adhesion molecule
O15031_K1159	Plexin-B2 TLTETDLYCEPPEVQPPPKR K.TLTETDLYCEPPEVQPPPK*R.R	1.74625	others
P06213_K476	Insulin receptor MEEVSGTKGR K.MEEVSGTK*GR.Q	1.75167	transmembrane signal receptor
Q13308_K518	Inactive tyrosine-protein kinase 7 FTPPPQPQQCMEFDKEATVPCSATGR K.FTPPPQPQQCMEFDK*EATVPCSATGR.E	1.7625	transmembrane signal receptor
P13612_K526	Integrin alpha-4 KAESPPR R.K*AESPPR.F	1.7625	cell adhesion molecule
P32004_K515	Neural cell adhesion molecule L1 VKDATQITQGPR K.VK*DATQITQGPR.S	1.77	others
P23229_K986	Integrin alpha-6 GLDSKASLILR R.GLDSK*ASLILR.S	1.77917	cell adhesion molecule
P02786_K665	Transferrin receptor protein 1 LTTDFGNAEKTDR R.LTTDFGNAEK*TDR.F	1.78167	protein modifying enzyme
P46531_K185	Neurogenic locus notch homolog protein 1 QDVNECGQKPGLCR R.QDVNECGQK*PGLCR.H	1.7975	others
P26006_K620	Integrin alpha-3 ECGPDNKCESNLQMR K.ECGPDNK*CESNLQMR.A	1.8	cell adhesion molecule
O75882_K1133	Attractin GVKGDECQLCEVENR K.GVK*GDECQLCEVENR.Y	1.815	others
Q03167_K686	Transforming growth factor beta receptor type 3 KR R.VHFPIPQADMDK*K*R.F	1.815	transmembrane signal receptor
Q03167_K685	Transforming growth factor beta receptor type 3 VHFPIPQADMDKK R.VHFPIPQADMDK*K*R.F	1.815	transmembrane signal receptor
Q86UP0_K324	Cadherin-24 KPLDFESQR R.K*PLDFESQR.S	1.8225	cell adhesion molecule
Q9NQS3_K301	Nectin-3 CNADANPPPFKSVWSR K.CNADANPPPFK*SVWSR.L	1.82667	others
Q14574_K662	Desmocollin-3 AGQAATKLLR R.AGQAATK*LLR.V	1.83333	cell adhesion molecule
P05556_K134	Integrin beta-1 SGEPQTFTLK R.SGEPQTFTLK*.F	1.83333	cell adhesion molecule
Q6EMK4_K333	Vasorin CHFPPKNAGR R.CHFPPK*NAGR.L	1.83833	transmembrane signal receptor
P05026_K113	Sodium/potassium-transporting ATPase subunit beta-1 YKDSAQR R.FLEK*YK*DSAQR.D	1.8575	others
Q9H5V8_K454	CUB domain-containing protein 1 LLVPKDR K.LLVPK*DR.L	1.8875	others
P22413_K503	Ectonucleotide pyrophosphatase/phosphodiesterase family member 1 LHFAKSDR R.LHFAK*SDR.I	1.89083	others
Q99500_K27	Sphingosine 1-phosphate receptor 3 EHYQYVGKLAGR R.EHYQYVGK*LAGR.L	1.895	transmembrane signal receptor
Q15303_K109	Receptor tyrosine-protein kinase erbB-4 GTKLYEDR R.GTK*LYEDR.Y	1.89833	transmembrane signal receptor
O15354_K405	Prosaposin receptor GPR37 QLSKEDLGFSGR R.QLSK*EDLGFSGR.A	1.9	transmembrane signal receptor
Q6V0I7_K1809	Protocadherin Fat 4 SKYSLLVR R.SK*YSLLVR.A	1.90167	cell adhesion molecule
O75051_K542	Plexin-A2 DKCQQAWEPNR R.DK*CQQAWEPNR.F	1.90167	others
P05556_K72	Integrin beta-1 KK K.K*K*GCPPDDIENPR.G	1.91083	cell adhesion molecule
Q07954_K646	Prolow-density lipoprotein receptor-related protein 1 TLIEGKMTHPR K.TLIEGK*MTHPR.A	1.91667	transfer/carrier protein
Q6V0I7_K1675	Protocadherin Fat 4 CEEKTVGR R.CEEK*TVGR.L	1.92833	cell adhesion molecule
P17301_K884	Integrin alpha-2 SVACDVGYPALKR K.SVACDVGYPALK*R.E	1.93	cell adhesion molecule
P50895_K482	Basal cell adhesion molecule GHPDPKLSWSQLGGSPAEPIPGR R.GHPDPK*LSWSQLGGSPAEPIPGR.Q	1.935	cell adhesion molecule
P51805_K622	Plexin-A3 LQLLSKETGVR R.LQLLSK*ETGVR.F	1.93917	others
O43657_K179	Tetraspanin-6 SCCKLEDCTPQR K.SCCK*LEDCTPQR.D	1.94167	others
Q12884_K591	Prolyl endopeptidase FAP KLGVYEVEDQITAVR R.K*LGVYEVEDQITAVR.K	1.945	protein modifying enzyme
Q01974_K382	Tyrosine-protein kinase transmembrane receptor ROR2 NPGGQMEGPWCFTQNKNVR R.NPGGQMEGPWCFTQNK*NVR.M	1.9525	transmembrane signal receptor
Q14574_K180	Desmocollin-3 GVDKEPLNLFYIER R.GVDK*EPLNLFYIER.D	1.9675	cell adhesion molecule
Q14574_K281	Desmocollin-3 LKYSILQQTPR R.LK*YSILQQTPR.S	1.98583	cell adhesion molecule
Q13641_K328	Trophoblast glycoprotein DRLTCAYPEKMR K.DRLTCAYPEK*MR.N	1.99	others
Q8WXI7_K12412	Mucin-16 KFNTTER R.K*FNTTER.V	1.99083	others
