# Supplementary material for: A chemical proteomics approach for global mapping of functional lysines on cell surface of living cell
Source: Nat Commun. 2024 Apr 8;15:2997. doi: 10.1038/s41467-024-47033-w (PMC11001985; doi:10.1038/s41467-024-47033-w)
Supplement: Supplementary file 8 — Source Data [file 41467_2024_47033_MOESM8_ESM.xlsx]

## Sheet: Fig. 1c
Time(min)	2 equiv.	5 equiv.	10 equiv.
0	0	0	0
0.5	0.286	0.482	0.594
1	0.481	0.679	0.813
2	0.641	0.781	0.882
3	0.788	0.819	0.922
5	0.86	0.882	0.96
10	0.912	0.919	0.984

## Sheet: Fig. 2d
	control	1min	5min	10min
Replication 1	100	93.73	98.73	90.55
Replication 2	100	101.67	100.79	98.33
Replication 3	100	96.85	98.5	100.6

## Sheet: Fig. S8
			GSH concentration (mM)	Intensity (% control)
			0	1
			0.5	0.84957
			1	0.75253
			2	0.69932
			5	0.54714
			10	0.41457

## Sheet: Fig. 4b-ENG
			After enrichment		IntDen	Ratio
	replication 1		ENG-WT		63822	1
			ENG-KR		19434	0.304503
	replication 2		ENG-WT		82495	1
			ENG-KR		24585	0.298018
	replication 3		ENG-WT		83103	1
			ENG-KR		16486	0.19838

## Sheet: Fig. 4b-ROR2
		After enrichment		IntDen	Ratio
	replication 1	ROR2-WT		35450	1
		ROR2-KR		12192	0.343921
	replication 2	ROR2-WT		54815	1
		ROR2-KR		17759	0.323981
	replication 3	ROR2-WT		69482	1
		ROR2-KR		21675	0.311951

## Sheet: Fig. S22
	OPA-S-S-alkyne (µM)	WT-ENG			K285R-ENG
	0	100	100	100	67.5894	57.7856	45.4679
	5	71.2169	82.3053	69.5073	56.7055	55.3971	40.6174
	20	63.6619	78.5667	51.5078	53.4828	48.4927	38.4772
	50	57.4247	72.5319	46.1362	53.7736	44.9314	35.6305
	100	54.8177	58.7867	38.038	52.9483	43.1708	35.9675
	200	42.7181	41.2609	33.6439	52.478	42.206	36.6882

## Sheet: Fig. S23
	WT-ENG			K285R-ENG
BMP9 Intensity (% control)	100	100	100	67.5894	57.7856	45.4679
